# Supplementary material for: The high-resolution three-dimensional (3D) chromatin map of the tea plant (Camellia sinensis)
Source: Hortic Res. 2023 Sep 1;10(10):uhad179. doi: 10.1093/hr/uhad179 (PMC10599236; doi:10.1093/hr/uhad179)
Supplement: Web_Material_uhad179 [file web_material_uhad179.zip]

Archive with 3 entries (3 files):
- Figure S.docx
- Materials and Methods.docx
- Table S.xlsx
