# Supplementary material for: The high-resolution three-dimensional (3D) chromatin map of the tea plant (Camellia sinensis)
Source: Hortic Res. 2023 Sep 1;10(10):uhad179. doi: 10.1093/hr/uhad179 (PMC10599236; doi:10.1093/hr/uhad179)
Supplement: Web_Material_uhad179 [file web_material_uhad179.zip › Table S.xlsx]

## Sheet: Table S1
Table S1. Statistics of Hi-C mapping results and valid reads.
Statistics of mapping
Clean Paired-end Reads	2076334202
Base number (bp)	622900260600
Unmapped Paired-end Reads	54414402
Unmapped Paired-end Reads Rate (%)	4.62
Paired-end Reads with Singleton	341156738
Paired-end Reads with Singleton Rate (%)	22.55
Multi Mapped Paired-end Reads	0
Multi Mapped Ratio (%)	0
Unique Mapped Paired-end Reads	585429832
Unique Mapped Ratio (%)	20.63
Statistics of valid reads
Unique Mapped Paired-end Reads	585429832
Dangling End Paired-end Reads	37079774
Dangling End Rate (%)	3.78
Self Circle Paired-end Reads	10920722
Self Circle Rate (%)	0.91
Dumped Paired-end Reads	28096
Dumped Rate (%)	0.02
Interaction Paired-end Reads	528620372
Interaction Rate (%)	92.36
Lib Valid Paired-end Reads	528620372
Lib Valid Rate (%)	100
Lib Dup (%)	0

## Sheet: Table S2
	Table S2. The proportion of A/B compartments among different chromosomes.
	Chromosomes	A compartments (bp)	B compartments (bp)	Percentage of A compartments (%)	Percentage of B compartments (%)
	Chr01	119400000	141500000	0.4576	0.5424
	Chr02	128200000	101100000	0.5591	0.4409
	Chr03	107200000	120000000	0.4718	0.5282
	Chr04	123600000	113200000	0.522	0.478
	Chr05	103200000	110300000	0.4834	0.5166
	Chr06	79300000	133000000	0.3735	0.6265
	Chr07	96400000	96300000	0.5003	0.4997
	Chr08	104300000	110500000	0.4856	0.5144
	Chr09	111100000	88900000	0.5555	0.4445
	Chr10	103000000	86600000	0.5432	0.4568
	Chr11	87900000	50700000	0.6342	0.3658
	Chr12	58900000	111400000	0.3459	0.6541
	Chr13	96000000	68000000	0.5854	0.4146
	Chr14	51500000	106700000	0.3255	0.6745
	Chr15	71300000	69700000	0.5057	0.4943

## Sheet: Table S3
Table S3. Information of the raw data
Sequencing	Sample	Raw data (Gb)	Q20(%) of Raw Data	Q30(%) of Raw Data	Mapped Reads(%)	Bs convert Ratio (%)	FRiP
WGBS-seq	TGY-1	91.71	0.963	0.9203	0.6708	0.9943	--
WGBS-seq	TGY-2	90.86	0.9614	0.9186	0.6711	0.9942	--
WGBS-seq	TGY-3	92.35	0.9723	0.9214	0.6707	0.9943	--
RNA-seq	TGY-1	6.32	0.983793	0.948759	0.9358	--	--
RNA-seq	TGY-2	6.56	0.984592	0.95136	0.9369	--	--
RNA-seq	TGY-3	7.04	0.983994	0.949769	0.9368	--	--
ATAC-seq	TGY-1	25.32	0.9558	0.9019	0.9914	--	0.4
ATAC-seq	TGY-2	26.63	0.954	0.8992	0.9917	--	0.4
ATAC-seq	YH9H-1	24.81	0.9583	0.904	0.9798	--	0.33
ATAC-seq	YH9H-2	27.12	0.9526	0.901	0.9792	--	0.33
Chip-seq	TGY-1-Input	5.58	0.9803	0.9388	0.9535	--	--
Chip-seq	TGY-2-Input	6.54	0.979	0.9348	0.9717	--	--
Chip-seq	TGY-1-H3K27ac	7.31	0.9774	0.9322	0.868	--	0.31
Chip-seq	TGY-2-H3K27ac	7.29	0.9774	0.9321	0.9153	--	0.36

## Sheet: Table S4
Table S3. Enhancer-regulated genes (n = 5868).
TGY000086
TGY000087
TGY000136
TGY000149
TGY000180
TGY000185
TGY000186
TGY000191
TGY000196
TGY000203
TGY000204
TGY000261
TGY000267
TGY000292
TGY000308
TGY000309
TGY000319
TGY000439
TGY000445
TGY000447
TGY000456
TGY000520
TGY000521
TGY000545
TGY000555
TGY000641
TGY000650
TGY000663
TGY000775
TGY000859
TGY000890
TGY000894
TGY000901
TGY000914
TGY000917
TGY000931
TGY000943
TGY000960
TGY000990
TGY001003
TGY001008
TGY001009
TGY001024
TGY001027
TGY001035
TGY001066
TGY001068
TGY001086
TGY001093
TGY001100
TGY001112
TGY001149
TGY001155
TGY001181
TGY001197
TGY001215
TGY001216
TGY001227
TGY001261
TGY001262
TGY001270
TGY001275
TGY001293
TGY001301
TGY001304
TGY001308
TGY001312
TGY001322
TGY001328
TGY001336
TGY001337
TGY001343
TGY001345
TGY001399
TGY001427
TGY001436
TGY001477
TGY001492
TGY001498
TGY001499
TGY001500
TGY001506
TGY001511
TGY001521
TGY001545
TGY001638
TGY001653
TGY001654
TGY001679
TGY001680
TGY001687
TGY001688
TGY001704
TGY001845
TGY001852
TGY001857
TGY001897
TGY001915
TGY001918
TGY001919
TGY001921
TGY001949
TGY002022
TGY002074
TGY002098
TGY002107
TGY002190
TGY002212
TGY002227
TGY002231
TGY002238
TGY002242
TGY002273
TGY002274
TGY002283
TGY002293
TGY002301
TGY002308
TGY002310
TGY002331
TGY002332
TGY002362
TGY002380
TGY002382
TGY002383
TGY002389
TGY002445
TGY002474
TGY002481
TGY002489
TGY002490
TGY002497
TGY002541
TGY002565
TGY002612
TGY002624
TGY002710
TGY002722
TGY002730
TGY002755
TGY002974
TGY003317
TGY003322
TGY003332
TGY003366
TGY003426
TGY003446
TGY003457
TGY003462
TGY003473
TGY003492
TGY003503
TGY003508
TGY003517
TGY003519
TGY003529
TGY003531
TGY003542
TGY003569
TGY003575
TGY003576
TGY003625
TGY003665
TGY003693
TGY003705
TGY003706
TGY003780
TGY003931
TGY003954
TGY004296
TGY004476
TGY004501
TGY004594
TGY004598
TGY004626
TGY004805
TGY004879
TGY004881
TGY004924
TGY004938
TGY004939
TGY004959
TGY004964
TGY005071
TGY005075
TGY005097
TGY005238
TGY005361
TGY005384
TGY005405
TGY005406
TGY005431
TGY005464
TGY005472
TGY005545
TGY005582
TGY005631
TGY005633
TGY005634
TGY005668
TGY005674
TGY005681
TGY005683
TGY005745
TGY005761
TGY005763
TGY005764
TGY005837
TGY005865
TGY005866
TGY005867
TGY005883
TGY005884
TGY005892
TGY005896
TGY005901
TGY005905
TGY005920
TGY005926
TGY005934
TGY005941
TGY005943
TGY005952
TGY005986
TGY005989
TGY006003
TGY006011
TGY006036
TGY006054
TGY006071
TGY006127
TGY006128
TGY006144
TGY006153
TGY006157
TGY006158
TGY006160
TGY006163
TGY006172
TGY006175
TGY006215
TGY006218
TGY006237
TGY006238
TGY006504
TGY006532
TGY006538
TGY006557
TGY006567
TGY006570
TGY006576
TGY006630
TGY006635
TGY006644
TGY006735
TGY006741
TGY006820
TGY006840
TGY006841
TGY006850
TGY006857
TGY006859
TGY006909
TGY006910
TGY006973
TGY006979
TGY007036
TGY007054
TGY007077
TGY007126
TGY007127
TGY007184
TGY007193
TGY007202
TGY007216
TGY007217
TGY007218
TGY007219
TGY007238
TGY007325
TGY007326
TGY007353
TGY007369
TGY007375
TGY007400
TGY007443
TGY007444
TGY007456
TGY007537
TGY007539
TGY007585
TGY007601
TGY007603
TGY007615
TGY007620
TGY007621
TGY007630
TGY007648
TGY007758
TGY007784
TGY007789
TGY007796
TGY007843
TGY007845
TGY007853
TGY007865
TGY007878
TGY007880
TGY007885
TGY007887
TGY007888
TGY007889
TGY007906
TGY007914
TGY007944
TGY007996
TGY007997
TGY008055
TGY008079
TGY008103
TGY008206
TGY008224
TGY008240
TGY008249
TGY008253
TGY008260
TGY008267
TGY008284
TGY008292
TGY008301
TGY008306
TGY008309
TGY008317
TGY008318
TGY008320
TGY008324
TGY008336
TGY008343
TGY008349
TGY008350
TGY008351
TGY008353
TGY008360
TGY008364
TGY008365
TGY008366
TGY008369
TGY008380
TGY008381
TGY008384
TGY008411
TGY008431
TGY008434
TGY008438
TGY008490
TGY008504
TGY008514
TGY008528
TGY008531
TGY008535
TGY008541
TGY008542
TGY008548
TGY008550
TGY008553
TGY008562
TGY008565
TGY008573
TGY008576
TGY008577
TGY008600
TGY008616
TGY008624
TGY008638
TGY008690
TGY008709
TGY008717
TGY008759
TGY008763
TGY008768
TGY008818
TGY008819
TGY008831
TGY008834
TGY008917
TGY008921
TGY008924
TGY008925
TGY008937
TGY008961
TGY008971
TGY009004
TGY009005
TGY009007
TGY009018
TGY009033
TGY009034
TGY009040
TGY009048
TGY009056
TGY009074
TGY009078
TGY009085
TGY009094
TGY009121
TGY009122
TGY009127
TGY009128
TGY009133
TGY009139
TGY009145
TGY009172
TGY009173
TGY009183
TGY009186
TGY009201
TGY009217
TGY009224
TGY009225
TGY009230
TGY009237
TGY009239
TGY009244
TGY009247
TGY009269
TGY009271
TGY009276
TGY009290
TGY009295
TGY009309
TGY009311
TGY009313
TGY009329
TGY009330
TGY009331
TGY009338
TGY009347
TGY009355
TGY009387
TGY009388
TGY009393
TGY009401
TGY009404
TGY009413
TGY009414
TGY009422
TGY009428
TGY009429
TGY009430
TGY009443
TGY009449
TGY009454
TGY009474
TGY009529
TGY009559
TGY009568
TGY009594
TGY009595
TGY009601
TGY009602
TGY009603
TGY009606
TGY009626
TGY009627
TGY009628
TGY009636
TGY009637
TGY009638
TGY009650
TGY009668
TGY009672
TGY009681
TGY009685
TGY009686
TGY009714
TGY009720
TGY009723
TGY009729
TGY009730
TGY009748
TGY009754
TGY009779
TGY009856
TGY009861
TGY009908
TGY009917
TGY009921
TGY009936
TGY009962
TGY009963
TGY010010
TGY010027
TGY010029
TGY010032
TGY010037
TGY010047
TGY010052
TGY010059
TGY010076
TGY010077
TGY010085
TGY010110
TGY010114
TGY010139
TGY010140
TGY010178
TGY010182
TGY010232
TGY010247
TGY010253
TGY010269
TGY010272
TGY010278
TGY010281
TGY010291
TGY010297
TGY010304
TGY010305
TGY010309
TGY010313
TGY010318
TGY010321
TGY010322
TGY010325
TGY010340
TGY010347
TGY010354
TGY010359
TGY010364
TGY010366
TGY010369
TGY010370
TGY010375
TGY010380
TGY010392
TGY010406
TGY010409
TGY010410
TGY010416
TGY010418
TGY010420
TGY010423
TGY010428
TGY010434
TGY010440
TGY010442
TGY010502
TGY010556
TGY010614
TGY010615
TGY010618
TGY010624
TGY010636
TGY010640
TGY010654
TGY010665
TGY010666
TGY010678
TGY010681
TGY010684
TGY010685
TGY010686
TGY010691
TGY010707
TGY010708
TGY010716
TGY010717
TGY010718
TGY010719
TGY010727
TGY010729
TGY010783
TGY010793
TGY010794
TGY010808
TGY010813
TGY010815
TGY010817
TGY010819
TGY010821
TGY010832
TGY010833
TGY010835
TGY010836
TGY010842
TGY010843
TGY010846
TGY010850
TGY010859
TGY010924
TGY010931
TGY010956
TGY010963
TGY010965
TGY010973
TGY010999
TGY011000
TGY011003
TGY011013
TGY011047
TGY011048
TGY011061
TGY011073
TGY011074
TGY011078
TGY011096
TGY011097
TGY011484
TGY011521
TGY011536
TGY011539
TGY011540
TGY011543
TGY011544
TGY011545
TGY011547
TGY011548
TGY011551
TGY011581
TGY011583
TGY011612
TGY011613
TGY011669
TGY011670
TGY011716
TGY011720
TGY011744
TGY011745
TGY011791
TGY011794
TGY011797
TGY011798
TGY011820
TGY011830
TGY011831
TGY011836
TGY011839
TGY011861
TGY011867
TGY011879
TGY011883
TGY011897
TGY011904
TGY011918
TGY011935
TGY011938
TGY011940
TGY011945
TGY011948
TGY011963
TGY011970
TGY011971
TGY011987
TGY011989
TGY011990
TGY011996
TGY012049
TGY012056
TGY012064
TGY012068
TGY012072
TGY012094
TGY012102
TGY012120
TGY012130
TGY012133
TGY012143
TGY012144
TGY012145
TGY012189
TGY012190
TGY012194
TGY012209
TGY012212
TGY012213
TGY012231
TGY012238
TGY012239
TGY012249
TGY012261
TGY012266
TGY012267
TGY012288
TGY012325
TGY012326
TGY012328
TGY012338
TGY012340
TGY012343
TGY012344
TGY012347
TGY012348
TGY012349
TGY012355
TGY012369
TGY012374
TGY012382
TGY012399
TGY012418
TGY012427
TGY012428
TGY012441
TGY012442
TGY012444
TGY012470
TGY012492
TGY012497
TGY012499
TGY012500
TGY012501
TGY012537
TGY012554
TGY012601
TGY012619
TGY012621
TGY012623
TGY012624
TGY012629
TGY012630
TGY012647
TGY012661
TGY012716
TGY012729
TGY012737
TGY012749
TGY012750
TGY012757
TGY012811
TGY012814
TGY012831
TGY012864
TGY012870
TGY012876
TGY012877
TGY012884
TGY012885
TGY012991
TGY013046
TGY013049
TGY013050
TGY013100
TGY013104
TGY013110
TGY013113
TGY013118
TGY013121
TGY013122
TGY013139
TGY013145
TGY013150
TGY013151
TGY013158
TGY013174
TGY013181
TGY013182
TGY013192
TGY013194
TGY013204
TGY013245
TGY013250
TGY013266
TGY013279
TGY013328
TGY013333
TGY013367
TGY013385
TGY013389
TGY013451
TGY013452
TGY013529
TGY013530
TGY013553
TGY013560
TGY013586
TGY013591
TGY013592
TGY013596
TGY013628
TGY013632
TGY013656
TGY013657
TGY013690
TGY013699
TGY013708
TGY013717
TGY013719
TGY013720
TGY013723
TGY013767
TGY013768
TGY013769
TGY013795
TGY013799
TGY013802
TGY013818
TGY013822
TGY013823
TGY013824
TGY013832
TGY013837
TGY013839
TGY013840
TGY013841
TGY013915
TGY013916
TGY013931
TGY013957
TGY013963
TGY014061
TGY014082
TGY014141
TGY014142
TGY014147
TGY014148
TGY014150
TGY014154
TGY014164
TGY014165
TGY014182
TGY014189
TGY014211
TGY014241
TGY014271
TGY014276
TGY014280
TGY014287
TGY014288
TGY014289
TGY014298
TGY014300
TGY014309
TGY014318
TGY014320
TGY014324
TGY014325
TGY014357
TGY014359
TGY014365
TGY014367
TGY014368
TGY014377
TGY014382
TGY014383
TGY014391
TGY014394
TGY014397
TGY014465
TGY014472
TGY014477
TGY014488
TGY014493
TGY014495
TGY014514
TGY014527
TGY014545
TGY014547
TGY014551
TGY014581
TGY014583
TGY014584
TGY014608
TGY014610
TGY014622
TGY014623
TGY014624
TGY014630
TGY014634
TGY014635
TGY014643
TGY014651
TGY014652
TGY014667
TGY014673
TGY014679
TGY014697
TGY014746
TGY014750
TGY014776
TGY014785
TGY014806
TGY014822
TGY014826
TGY014827
TGY014834
TGY014849
TGY014851
TGY014887
TGY014888
TGY014919
TGY014922
TGY014965
TGY015047
TGY015059
TGY015067
TGY015068
TGY015078
TGY015084
TGY015085
TGY015151
TGY015252
TGY015283
TGY015308
TGY015310
TGY015353
TGY015364
TGY015369
TGY015419
TGY015423
TGY015446
TGY015448
TGY015477
TGY015493
TGY015535
TGY015548
TGY015563
TGY015580
TGY015595
TGY015618
TGY015629
TGY015720
TGY015721
TGY015724
TGY015729
TGY015802
TGY015804
TGY015806
TGY015809
TGY015815
TGY015821
TGY015859
TGY015864
TGY015891
TGY015898
TGY015899
TGY015907
TGY015915
TGY015964
TGY016247
TGY016257
TGY016276
TGY016278
TGY016312
TGY016319
TGY016378
TGY016382
TGY016383
TGY016401
TGY016465
TGY016598
TGY016641
TGY016658
TGY016659
TGY016732
TGY016763
TGY016788
TGY017016
TGY017033
TGY017415
TGY017417
TGY017442
TGY017512
TGY017581
TGY017591
TGY017662
TGY017694
TGY017718
TGY017723
TGY017769
TGY018050
TGY018056
TGY018061
TGY018181
TGY018229
TGY018267
TGY018275
TGY018282
TGY018285
TGY018360
TGY018369
TGY018374
TGY018464
TGY018631
TGY018698
TGY018727
TGY018731
TGY018791
TGY018796
TGY018799
TGY018802
TGY019078
TGY019103
TGY019119
TGY019202
TGY019465
TGY019596
TGY019614
TGY019666
TGY019668
TGY019680
TGY019684
TGY019688
TGY019698
TGY019706
TGY019716
TGY019727
TGY019742
TGY019749
TGY019753
TGY019844
TGY019855
TGY019860
TGY019866
TGY019869
TGY020106
TGY020172
TGY020173
TGY020179
TGY020238
TGY020259
TGY020282
TGY020295
TGY020313
TGY020378
TGY020384
TGY020385
TGY020387
TGY020388
TGY020389
TGY020401
TGY020402
TGY020440
TGY020468
TGY020469
TGY020476
TGY020480
TGY020507
TGY020626
TGY020748
TGY020750
TGY020754
TGY020789
TGY020790
TGY020791
TGY020792
TGY020796
TGY020799
TGY020801
TGY020810
TGY020811
TGY020818
TGY020835
TGY020836
TGY020839
TGY020848
TGY020849
TGY020850
TGY020853
TGY020858
TGY020870
TGY020873
TGY020889
TGY020898
TGY020909
TGY020917
TGY020929
TGY020970
TGY021090
TGY021203
TGY021210
TGY021218
TGY021238
TGY021255
TGY021264
TGY021275
TGY021276
TGY021281
TGY021295
TGY021300
TGY021301
TGY021328
TGY021329
TGY021336
TGY021339
TGY021343
TGY021346
TGY021367
TGY021372
TGY021386
TGY021409
TGY021419
TGY021421
TGY021437
TGY021443
TGY021448
TGY021454
TGY021463
TGY021501
TGY021502
TGY021513
TGY021517
TGY021518
TGY021527
TGY021533
TGY021535
TGY021552
TGY021553
TGY021574
TGY021576
TGY021590
TGY021616
TGY021623
TGY021633
TGY021638
TGY021641
TGY021644
TGY021654
TGY021657
TGY021658
TGY021676
TGY021686
TGY021719
TGY021732
TGY021806
TGY021817
TGY021832
TGY021833
TGY021852
TGY021855
TGY021863
TGY021868
TGY021880
TGY021976
TGY021998
TGY022011
TGY022017
TGY022022
TGY022023
TGY022038
TGY022069
TGY022070
TGY022100
TGY022120
TGY022122
TGY022190
TGY022220
TGY022263
TGY022377
TGY022387
TGY022390
TGY022471
TGY022486
TGY022487
TGY022488
TGY022490
TGY022498
TGY022499
TGY022508
TGY022512
TGY022547
TGY022569
TGY022646
TGY022647
TGY022661
TGY022662
TGY022664
TGY022702
TGY022707
TGY022711
TGY022732
TGY022733
TGY022734
TGY022735
TGY022746
TGY022767
TGY022770
TGY022808
TGY022847
TGY022860
TGY022861
TGY022866
TGY022921
TGY022922
TGY022924
TGY022925
TGY022932
TGY022933
TGY022935
TGY022938
TGY022955
TGY022965
TGY022969
TGY023070
TGY023074
TGY023278
TGY023318
TGY023321
TGY023362
TGY023368
TGY023384
TGY023397
TGY023398
TGY023401
TGY023408
TGY023409
TGY023432
TGY023441
TGY023450
TGY023451
TGY023452
TGY023456
TGY023477
TGY023518
TGY023533
TGY023541
TGY023573
TGY023585
TGY023588
TGY023632
TGY023640
TGY023750
TGY023775
TGY023777
TGY023778
TGY023804
TGY023808
TGY023809
TGY023812
TGY023815
TGY023819
TGY023842
TGY023848
TGY023851
TGY023854
TGY023855
TGY023883
TGY023904
TGY023910
TGY023929
TGY023941
TGY023950
TGY023960
TGY023961
TGY023970
TGY023973
TGY023976
TGY023983
TGY024004
TGY024006
TGY024031
TGY024065
TGY024118
TGY024127
TGY024128
TGY024165
TGY024166
TGY024169
TGY024173
TGY024201
TGY024222
TGY024252
TGY024296
TGY024298
TGY024362
TGY024522
TGY024767
TGY024786
TGY024831
TGY024833
TGY024836
TGY024856
TGY024873
TGY024880
TGY024881
TGY024895
TGY024930
TGY025025
TGY025260
TGY025263
TGY025286
TGY025299
TGY025355
TGY025361
TGY025364
TGY025464
TGY025480
TGY025496
TGY025525
TGY025587
TGY025702
TGY025777
TGY025822
TGY025872
TGY025882
TGY025939
TGY025960
TGY025961
TGY026054
TGY026091
TGY026101
TGY026393
TGY026454
TGY026509
TGY026525
TGY026569
TGY026570
TGY026616
TGY026675
TGY026740
TGY027055
TGY027056
TGY027057
TGY027116
TGY027131
TGY027164
TGY027169
TGY027446
TGY027526
TGY027529
TGY027536
TGY027538
TGY027540
TGY027541
TGY027554
TGY027557
TGY027573
TGY027705
TGY027732
TGY027785
TGY027787
TGY027794
TGY027800
TGY027846
TGY028518
TGY028598
TGY028672
TGY028946
TGY028953
TGY028958
TGY028971
TGY028974
TGY029012
TGY029151
TGY029218
TGY029292
TGY029335
TGY029391
TGY029397
TGY029428
TGY029433
TGY029515
TGY029517
TGY029521
TGY029524
TGY029525
TGY029526
TGY029536
TGY029546
TGY029572
TGY029599
TGY029606
TGY029617
TGY029661
TGY029721
TGY029746
TGY029754
TGY029759
TGY029760
TGY029773
TGY029774
TGY029832
TGY029834
TGY029862
TGY029869
TGY029883
TGY029888
TGY029892
TGY029898
TGY029927
TGY029930
TGY029935
TGY029936
TGY029952
TGY029964
TGY029965
TGY029975
TGY029996
TGY029999
TGY030051
TGY030052
TGY030054
TGY030156
TGY030158
TGY030163
TGY030368
TGY030419
TGY030424
TGY030425
TGY030436
TGY030437
TGY030446
TGY030475
TGY030477
TGY030504
TGY030540
TGY030542
TGY030552
TGY030553
TGY030556
TGY030558
TGY030563
TGY030580
TGY030602
TGY030618
TGY030619
TGY030629
TGY030630
TGY030639
TGY030640
TGY030648
TGY030669
TGY030672
TGY030674
TGY030695
TGY030697
TGY030700
TGY030704
TGY030705
TGY030706
TGY030708
TGY030709
TGY030724
TGY030731
TGY030772
TGY030773
TGY030782
TGY030799
TGY030895
TGY030990
TGY030991
TGY031012
TGY031031
TGY031059
TGY031096
TGY031099
TGY031101
TGY031102
TGY031107
TGY031117
TGY031124
TGY031125
TGY031139
TGY031149
TGY031151
TGY031162
TGY031177
TGY031182
TGY031185
TGY031186
TGY031207
TGY031209
TGY031210
TGY031216
TGY031248
TGY031259
TGY031296
TGY031298
TGY031313
TGY031335
TGY031341
TGY031342
TGY031343
TGY031348
TGY031349
TGY031353
TGY031376
TGY031380
TGY031382
TGY031383
TGY031389
TGY031395
TGY031409
TGY031413
TGY031415
TGY031434
TGY031466
TGY031467
TGY031472
TGY031478
TGY031484
TGY031507
TGY031508
TGY031510
TGY031562
TGY031566
TGY031567
TGY031571
TGY031572
TGY031573
TGY031575
TGY031579
TGY031593
TGY031595
TGY031621
TGY031627
TGY031631
TGY031632
TGY031638
TGY031639
TGY031641
TGY031644
TGY031649
TGY031652
TGY031653
TGY031671
TGY031672
TGY031676
TGY031677
TGY031683
TGY031691
TGY031697
TGY031698
TGY031699
TGY031706
TGY031712
TGY031718
TGY031727
TGY031730
TGY031733
TGY031758
TGY031763
TGY031772
TGY031773
TGY031776
TGY031777
TGY031778
TGY031786
TGY031792
TGY031793
TGY031794
TGY031795
TGY031825
TGY031840
TGY031841
TGY031848
TGY031851
TGY031871
TGY031881
TGY031890
TGY031895
TGY031904
TGY031905
TGY031910
TGY031916
TGY031942
TGY031951
TGY031973
TGY031976
TGY031977
TGY031981
TGY031984
TGY031985
TGY031986
TGY032008
TGY032030
TGY032043
TGY032126
TGY032128
TGY032165
TGY032169
TGY032201
TGY032205
TGY032218
TGY032258
TGY032264
TGY032266
TGY032271
TGY032288
TGY032298
TGY032327
TGY032334
TGY032337
TGY032340
TGY032347
TGY032350
TGY032361
TGY032379
TGY032388
TGY032393
TGY032401
TGY032403
TGY032404
TGY032427
TGY032434
TGY032452
TGY032465
TGY032467
TGY032480
TGY032483
TGY032501
TGY032516
TGY032679
TGY032719
TGY032720
TGY032768
TGY032774
TGY032820
TGY032828
TGY032852
TGY032874
TGY032877
TGY032889
TGY033006
TGY033008
TGY033017
TGY033028
TGY033036
TGY033039
TGY033043
TGY033046
TGY033169
TGY033172
TGY033178
TGY033179
TGY033196
TGY033200
TGY033213
TGY033231
TGY033261
TGY033282
TGY033283
TGY033341
TGY033395
TGY033408
TGY033409
TGY033466
TGY033474
TGY033482
TGY033496
TGY033500
TGY033540
TGY033580
TGY033595
TGY033596
TGY033597
TGY033598
TGY033602
TGY033608
TGY033624
TGY033629
TGY033652
TGY033674
TGY033676
TGY033679
TGY033690
TGY033692
TGY033694
TGY033695
TGY033701
TGY033712
TGY033739
TGY033745
TGY033771
TGY033831
TGY033833
TGY033845
TGY033862
TGY033863
TGY033931
TGY034223
TGY034607
TGY034657
TGY034701
TGY034702
TGY034719
TGY034820
TGY034821
TGY034841
TGY034847
TGY034855
TGY034878
TGY034880
TGY035168
TGY035256
TGY035278
TGY035285
TGY035286
TGY035287
TGY035297
TGY035329
TGY035611
TGY035620
TGY035629
TGY036235
TGY036370
TGY036378
TGY036391
TGY036407
TGY036411
TGY036414
TGY036415
TGY036441
TGY036487
TGY036494
TGY036495
TGY036496
TGY036500
TGY036505
TGY036513
TGY036654
TGY036696
TGY036818
TGY036825
TGY036846
TGY036853
TGY036863
TGY036866
TGY036873
TGY036880
TGY036903
TGY036967
TGY036970
TGY037071
TGY037079
TGY037083
TGY037127
TGY037131
TGY037137
TGY037140
TGY037150
TGY037158
TGY037171
TGY037198
TGY037204
TGY037205
TGY037229
TGY037269
TGY037295
TGY037320
TGY037323
TGY037337
TGY037339
TGY037357
TGY037380
TGY037382
TGY037418
TGY037422
TGY037484
TGY037504
TGY037563
TGY037622
TGY037636
TGY037639
TGY037695
TGY037708
TGY037729
TGY037742
TGY037754
TGY037757
TGY037764
TGY037770
TGY037805
TGY037870
TGY037871
TGY037891
TGY037904
TGY037912
TGY037913
TGY037996
TGY038000
TGY038003
TGY038018
TGY038022
TGY038039
TGY038087
TGY038092
TGY038108
TGY038111
TGY038113
TGY038162
TGY038171
TGY038177
TGY038228
TGY038258
TGY038405
TGY038510
TGY038521
TGY038524
TGY038543
TGY038553
TGY038570
TGY038581
TGY038592
TGY038608
TGY038641
TGY038712
TGY038730
TGY038747
TGY038800
TGY038807
TGY038808
TGY038809
TGY038835
TGY038836
TGY038837
TGY038950
TGY038952
TGY038981
TGY039016
TGY039020
TGY039022
TGY039024
TGY039044
TGY039057
TGY039059
TGY039080
TGY039103
TGY039130
TGY039132
TGY039136
TGY039171
TGY039172
TGY039175
TGY039183
TGY039198
TGY039208
TGY039216
TGY039246
TGY039257
TGY039258
TGY039308
TGY039327
TGY039350
TGY039359
TGY039360
TGY039362
TGY039431
TGY039455
TGY039458
TGY039489
TGY039492
TGY039493
TGY039496
TGY039511
TGY039535
TGY039579
TGY039590
TGY039604
TGY039610
TGY039615
TGY039620
TGY039634
TGY039641
TGY039643
TGY039646
TGY039657
TGY039690
TGY039708
TGY039742
TGY039746
TGY039749
TGY039765
TGY039766
TGY039769
TGY039772
TGY039809
TGY039819
TGY039820
TGY039849
TGY039862
TGY039877
TGY039886
TGY039888
TGY039897
TGY039904
TGY039906
TGY039910
TGY039921
TGY039927
TGY039953
TGY039960
TGY039969
TGY039970
TGY039992
TGY040000
TGY040008
TGY040014
TGY040019
TGY040045
TGY040083
TGY040113
TGY040134
TGY040171
TGY040176
TGY040199
TGY040203
TGY040214
TGY040219
TGY040240
TGY040261
TGY040266
TGY040287
TGY040288
TGY040304
TGY040361
TGY040416
TGY040425
TGY040513
TGY040514
TGY040515
TGY040552
TGY040562
TGY040564
TGY040570
TGY040586
TGY040593
TGY040597
TGY040609
TGY040625
TGY040626
TGY040630
TGY040636
TGY040648
TGY040665
TGY040704
TGY040707
TGY040725
TGY040728
TGY040731
TGY040762
TGY040791
TGY040803
TGY040823
TGY040824
TGY040827
TGY040830
TGY040831
TGY040866
TGY040883
TGY040904
TGY040917
TGY040983
TGY041026
TGY041063
TGY041065
TGY041066
TGY041068
TGY041071
TGY041159
TGY041160
TGY041307
TGY041317
TGY041325
TGY041374
TGY041386
TGY041388
TGY041397
TGY041408
TGY041419
TGY041424
TGY041425
TGY041430
TGY041437
TGY041439
TGY041445
TGY041448
TGY041475
TGY041479
TGY041501
TGY041502
TGY041551
TGY041552
TGY041587
TGY041625
TGY041631
TGY041635
TGY041682
TGY041683
TGY041693
TGY041700
TGY041704
TGY041718
TGY041724
TGY041730
TGY041734
TGY041741
TGY041744
TGY041748
TGY041752
TGY041755
TGY041764
TGY041767
TGY041768
TGY041781
TGY041791
TGY041792
TGY041795
TGY041796
TGY041797
TGY041799
[truncated: 3,869 more rows]

## Sheet: Table S5
Table S4. Metabolites significantly associated snps in promoters.
Chr	SNP position	Promoter position	Genes	ID	Mode	Metabolite ID	Metabolite class
Chr01	6806640	Chr01-6806585-6807237	TGY000309	5.48_457.0773m.z	NEG	gallocatechin 3'-O-gallate	flavanols
Chr01	20146327	Chr01-20146234-20146814	TGY000870	5.83_747.1552m.z	POS	EC-EGCG dimer	proanthocyanidins
Chr01	29563097	Chr01-29562669-29563274	TGY001941	5.48_457.0773m.z	NEG	gallocatechin 3'-O-gallate	flavanols
Chr01	29563097	Chr01-29562669-29563274	TGY001941	5.48_441.0806m.z	POS	kaempferol 3-arabinoside	flavonol glycosides
Chr01	60119634	Chr01-60119438-60120150	TGY002891	12.99_1085.5152m.z	NEG	camellioside C isomer 1	triterpenoid saponins
Chr01	66039769	Chr01-66039531-66040038	TGY002974	8.02_739.2082m.z	NEG	kaempferol deoxyhexose-hexose-deoxyhexose isomer 2	flavonol glycosides
Chr01	66039769	Chr01-66039531-66040038	TGY002974	8.02_741.2236m.z	POS	kaempferol deoxyhexose-hexose-deoxyhexose isomer 2	flavonol glycosides
Chr01	97545884	Chr01-97544818-97545942	TGY004149	4.80_593.1297m.z	NEG	EC-GC dimer isomer 4	proanthocyanidins
Chr01	97545884	Chr01-97544818-97545942	TGY004149	4.80_595.1443m.z	POS	EC-GC dimer isomer 4	proanthocyanidins
Chr01	97545884	Chr01-97544818-97545942	TGY004149	4.92_595.1438m.z	POS	EC-GC dimer isomer 5	proanthocyanidins
Chr01	97545884	Chr01-97544818-97545942	TGY004149	4.93_593.1293m.z	NEG	EC-GC dimer isomer 5	proanthocyanidins
Chr01	145501468	Chr01-145501038-145501660	TGY006015	8.32_609.1455m.z	NEG	quercetin hexose deoxyhexose	flavonol glycosides
Chr01	145501484	Chr01-145501038-145501660	TGY006015	8.32_609.1455m.z	NEG	quercetin hexose deoxyhexose	flavonol glycosides
Chr01	145501484	Chr01-145501038-145501660	TGY006015	7.69_610.1511n	POS	rutin	flavonol glycosides
Chr01	145501538	Chr01-145501038-145501660	TGY006015	8.32_609.1455m.z	NEG	quercetin hexose deoxyhexose	flavonol glycosides
Chr01	145501538	Chr01-145501038-145501660	TGY006015	7.69_610.1511n	POS	rutin	flavonol glycosides
Chr01	145755852	Chr01-145755641-145756066	TGY006026	10.71_1019.3019m.z	POS	kaempferol-3-O-{[β-D-xylopyranosyl(1→3)-α-L-rhamnopyranosyl(1→6)][α-L-rhamnopyranosyl(1→2)]}-β-D-3-trans-p-coumaroylgalactopyranoside	flavonol glycosides
Chr01	151018499	Chr01-151018061-151018877	TGY006244	2.06_167.0549m.z	POS	ribonic acid	phenolic acids
Chr01	159559300	Chr01-159558942-159559501	TGY006538	5.51_354.0948n	NEG	chlorogenic acid	phenolic acids
Chr01	159559328	Chr01-159558942-159559501	TGY006538	7.69_609.1438m.z	NEG	rutin	flavonol glycosides
Chr01	159559328	Chr01-159558942-159559501	TGY006538	7.69_610.1511n	POS	rutin	flavonol glycosides
Chr01	167199226	Chr01-167198600-167199289	TGY006840	5.01_242.0423n	NEG	digalloylglucose isomer 1	hydrolysable tannins
Chr01	184510960	Chr01-184510671-184511184	TGY007456	8.32_609.1455m.z	NEG	quercetin hexose deoxyhexose	flavonol glycosides
Chr01	184511044	Chr01-184510671-184511184	TGY007456	8.32_609.1455m.z	NEG	quercetin hexose deoxyhexose	flavonol glycosides
Chr01	197512315	Chr01-197511836-197512342	TGY008115	11.08_901.2400m.z	NEG	kaempferol 3-neohesperidoside-7-(2"-p-coumaroylglucoside) isomer 3	flavonol glycosides
Chr01	206653190	Chr01-206652917-206653362	TGY008577	7.69_610.1511n	POS	rutin	flavonol glycosides
Chr01	217829889	Chr01-217829627-217829928	TGY009015	8.42_593.1505m.z	NEG	kaempferol 3-O-rutinoside	flavonol glycosides
Chr01	217829889	Chr01-217829627-217829928	TGY009015	8.42_594.1530n	POS	kaempferol 3-O-rutinoside	flavonol glycosides
Chr01	229446457	Chr01-229446272-229446854	TGY009595	15.24_1187.5466m.z	NEG	theasaponin E6	triterpenoid saponins
Chr01	229446472	Chr01-229446272-229446854	TGY009595	15.24_1187.5466m.z	NEG	theasaponin E6	triterpenoid saponins
Chr01	229446686	Chr01-229446272-229446854	TGY009595	5.51_354.0948n	NEG	chlorogenic acid	phenolic acids
Chr01	229879631	Chr01-229879590-229879950	TGY009623	8.32_609.1455m.z	NEG	quercetin hexose deoxyhexose	flavonol glycosides
Chr01	248140829	Chr01-248140803-248141399	TGY010556	10.41_516.1552n	NEG	kaempferol 3-(p-coumaroyl-rhamnosyl)rutinoside-7-rhamnoside isomer 1	flavonol glycosides
Chr01	248140829	Chr01-248140803-248141399	TGY010556	11.07_516.1550n	NEG	kaempferol 3-(p-coumaroyl-rhamnosyl)rutinoside-7-rhamnoside isomer 2	flavonol glycosides
Chr02	4715945	Chr02-4715939-4716323	TGY011654	1.93_481.0621m.z	NEG	hexahydroxydiphenoyl-glucose	ellagitannins
Chr02	6015040	Chr02-6014562-6015334	TGY011770	5.34_290.0791n	NEG	catechin	flavanols
Chr02	12231061	Chr02-12230701-12231220	TGY012057	6.85_609.1450m.z	NEG	quercetin rutinoside, isomer of rutin	flavonol glycosides
Chr02	12231061	Chr02-12230701-12231220	TGY012057	4.38_761.1356m.z	NEG	theasinensin B isomer 1	bisflavanols
Chr02	18212866	Chr02-18212631-18213020	TGY012340	8.42_594.1530n	POS	kaempferol 3-O-rutinoside	flavonol glycosides
Chr02	18212877	Chr02-18212631-18213020	TGY012340	9.33_635.1615m.z	NEG	kaempferol acetylhexose deoxyhexose isomer 2	flavonol glycosides
Chr02	27210440	Chr02-27210420-27211206	TGY012752	10.41_516.1552n	NEG	kaempferol 3-(p-coumaroyl-rhamnosyl)rutinoside-7-rhamnoside isomer 1	flavonol glycosides
Chr02	31769338	Chr02-31769311-31769634	TGY012993	7.55_394.0530n	NEG	tetragalloyl glucose	hydrolysable tannins
Chr02	32618268	Chr02-32618267-32618702	TGY013046	7.92_609.0940m.z	NEG	epigallocatechin digallate isomer 2	flavanols
Chr02	32879167	Chr02-32878693-32879465	TGY013058	7.92_609.0940m.z	NEG	epigallocatechin digallate isomer 2	flavanols
Chr02	32879167	Chr02-32878693-32879465	TGY013058	8.32_609.1455m.z	NEG	quercetin hexose deoxyhexose	flavonol glycosides
Chr02	32879395	Chr02-32878693-32879465	TGY013058	7.92_609.0940m.z	NEG	epigallocatechin digallate isomer 2	flavanols
Chr02	32879395	Chr02-32878693-32879465	TGY013058	8.32_609.1455m.z	NEG	quercetin hexose deoxyhexose	flavonol glycosides
Chr02	32879406	Chr02-32878693-32879465	TGY013058	7.92_609.0940m.z	NEG	epigallocatechin digallate isomer 2	flavanols
Chr02	32879406	Chr02-32878693-32879465	TGY013058	8.32_609.1455m.z	NEG	quercetin hexose deoxyhexose	flavonol glycosides
Chr02	32879426	Chr02-32878693-32879465	TGY013058	7.92_609.0940m.z	NEG	epigallocatechin digallate isomer 2	flavanols
Chr02	32879426	Chr02-32878693-32879465	TGY013058	8.32_609.1455m.z	NEG	quercetin hexose deoxyhexose	flavonol glycosides
Chr02	32879441	Chr02-32878693-32879465	TGY013058	7.92_609.0940m.z	NEG	epigallocatechin digallate isomer 2	flavanols
Chr02	32879441	Chr02-32878693-32879465	TGY013058	8.32_609.1455m.z	NEG	quercetin hexose deoxyhexose	flavonol glycosides
Chr02	35170688	Chr02-35170272-35170753	TGY013182	15.93_993.5010m.z	POS	saponin Iac	triterpenoid saponins
Chr02	35170688	Chr02-35170272-35170753	TGY013182	16.80_1155.5335m.z	POS	tragopogonsaponin E	triterpenoid saponins
Chr02	56844232	Chr02-56844187-56844608	TGY014232	2.06_167.0549m.z	POS	ribonic acid	phenolic acids
Chr02	61252792	Chr02-61252726-61253403	TGY014436	4.35_593.1298m.z	NEG	EC-GC dimer isomer 2	proanthocyanidins
Chr02	109248438	Chr02-109248251-109248594	TGY016562	9.00_635.1609m.z	NEG	kaempferol acetylhexose deoxyhexose isomer 1	flavonol glycosides
Chr02	109248438	Chr02-109248251-109248594	TGY016562	9.33_635.1615m.z	NEG	kaempferol acetylhexose deoxyhexose isomer 2	flavonol glycosides
Chr02	110472896	Chr02-110472653-110472980	TGY016623	6.68_915.1622m.z	NEG	3-galloylgallocatechin	flavanols
Chr03	6680083	Chr03-6680066-6680479	TGY021325	6.03_745.1406m.z	NEG	(E)GC-(E)CG dimer isomer 1	proanthocyanidins
Chr03	6680083	Chr03-6680066-6680479	TGY021325	6.03_746.1481n	POS	(E)GC-(E)CG dimer isomer 1	proanthocyanidins
Chr03	6680083	Chr03-6680066-6680479	TGY021325	7.82_745.1401m.z	NEG	(E)GC-(E)CG dimer isomer 3	proanthocyanidins
Chr03	6680083	Chr03-6680066-6680479	TGY021325	6.51_525.1026n	NEG	a possible galloylated trimeric proanthocyanidin	proanthocyanidins
Chr03	6680083	Chr03-6680066-6680479	TGY021325	6.29_525.1026n	NEG	a possible galloylated trimeric proanthocyanidin, isomer of 6.51_525.1026n	proanthocyanidins
Chr03	6680083	Chr03-6680066-6680479	TGY021325	4.42_595.1442m.z	POS	EC-GC dimer isomer 3	proanthocyanidins
Chr03	6680083	Chr03-6680066-6680479	TGY021325	4.44_593.1297m.z	NEG	EC-GC dimer isomer 3	proanthocyanidins
Chr03	6680083	Chr03-6680066-6680479	TGY021325	4.96_761.1354m.z	NEG	galloylprodelphinidin dimer isomer 3	proanthocyanidins
Chr03	6680083	Chr03-6680066-6680479	TGY021325	6.67_761.1350m.z	NEG	theasinensin B isomer 2	bisflavanols
Chr03	6680083	Chr03-6680066-6680479	TGY021325	5.75_533.1006n	NEG	unknown trimeric proanthocyanidin isomer 2	proanthocyanidins
Chr03	31568535	Chr03-31568323-31568974	TGY022607	16.21_1083.5361m.z	NEG	oleiferasaponin C5	triterpenoid saponins
Chr03	34527138	Chr03-34527021-34527664	TGY022747	7.36_915.1604m.z	POS	digalloylprodelphinidin dimer	proanthocyanidins
Chr03	34527138	Chr03-34527021-34527664	TGY022747	5.85_457.0766n	NEG	theasinensin A	bisflavanols
Chr03	34527138	Chr03-34527021-34527664	TGY022747	5.85_914.1535n	POS	theasinensin A	bisflavanols
Chr03	34527289	Chr03-34527021-34527664	TGY022747	5.48_457.0773m.z	NEG	gallocatechin 3'-O-gallate	flavanols
Chr03	34527289	Chr03-34527021-34527664	TGY022747	5.48_441.0806m.z	POS	kaempferol 3-arabinoside	flavonol glycosides
Chr03	41250473	Chr03-41249978-41250766	TGY023076	7.92_609.0940m.z	NEG	epigallocatechin digallate isomer 2	flavanols
Chr03	47886329	Chr03-47886183-47886623	TGY023398	7.69_610.1511n	POS	rutin	flavonol glycosides
Chr03	51514309	Chr03-51514139-51514581	TGY023598	2.06_167.0549m.z	POS	ribonic acid	phenolic acids
Chr03	60336059	Chr03-60335949-60336415	TGY024014	9.00_635.1609m.z	NEG	kaempferol acetylhexose deoxyhexose isomer 1	flavonol glycosides
Chr03	64688894	Chr03-64688528-64688995	TGY024195	4.79_577.1348m.z	NEG	procyanidin B1	proanthocyanidins
Chr03	77444069	Chr03-77443714-77444281	TGY024724	6.78_730.1530n	POS	galloylprocyanidin dimer isomer 1	proanthocyanidins
Chr03	88712214	Chr03-88711921-88712308	TGY025222	2.06_167.0549m.z	POS	ribonic acid	phenolic acids
Chr03	97983598	Chr03-97983373-97983802	TGY025627	15.92_969.5050m.z	NEG	saponin Iac	triterpenoid saponins
Chr03	97983773	Chr03-97983373-97983802	TGY025627	4.79_577.1348m.z	NEG	procyanidin B1	proanthocyanidins
Chr03	99070345	Chr03-99070142-99070659	TGY025702	5.75_533.1006n	NEG	unknown trimeric proanthocyanidin isomer 2	proanthocyanidins
Chr03	161816647	Chr03-161815963-161816761	TGY027984	3.19_343.0668m.z	NEG	galloylquinic acid	phenolic acids
Chr03	175493406	Chr03-175492990-175493678	TGY028635	4.80_593.1297m.z	NEG	EC-GC dimer isomer 4	proanthocyanidins
Chr03	185787148	Chr03-185786986-185787679	TGY029075	11.36_1133.5360m.z	NEG	echinocystic acid 3-O-[β-D-galactopyranosyl(1→2)]-[β-D-glucopyranosyl(1→2)-β-D-galactopyranosyl(1→3)]-β-D-glucuronopyranoside isomer 2	triterpenoid saponins
Chr03	206952606	Chr03-206952291-206952687	TGY030064	6.71_897.1512m.z	NEG	ECG-EGCG dimer isomer 1	proanthocyanidins
Chr03	221484337	Chr03-221484295-221484832	TGY030730	5.11_577.1348m.z	NEG	procyanidin B3	proanthocyanidins
Chr03	221484337	Chr03-221484295-221484832	TGY030730	5.11_579.1493m.z	POS	procyanidin B3	proanthocyanidins
Chr03	224992597	Chr03-224992336-224993584	TGY030850	4.79_577.1348m.z	NEG	procyanidin B1	proanthocyanidins
Chr03	228732222	Chr03-228732049-228732736	TGY030943	10.86_524.1526n	NEG	capilliposide II isomer 2	flavonol glycosides
Chr04	12623223	Chr04-12622786-12623427	TGY031598	14.37_1088.5391n	NEG	sanchakasaponin A	triterpenoid saponins
Chr04	14974646	Chr04-14973740-14974725	TGY031705	2.06_167.0549m.z	POS	ribonic acid	phenolic acids
Chr04	38867384	Chr04-38867372-38867699	TGY032750	7.75_725.1929m.z	NEG	kaempferol deoxyhexose-pentose-hexose	flavonol glycosides
Chr04	38867384	Chr04-38867372-38867699	TGY032750	7.32_741.1876m.z	NEG	quercetin hexose deoxyhexose-pentose	flavonol glycosides
Chr04	89832007	Chr04-89831790-89833052	TGY034995	5.75_533.1006n	NEG	unknown trimeric proanthocyanidin isomer 2	proanthocyanidins
Chr04	111455193	Chr04-111455043-111455594	TGY035657	5.01_242.0423n	NEG	digalloylglucose isomer 1	hydrolysable tannins
Chr04	117035106	Chr04-117034730-117035143	TGY036059	5.01_242.0423n	NEG	digalloylglucose isomer 1	hydrolysable tannins
Chr04	137007690	Chr04-137007418-137008281	TGY036734	8.32_609.1455m.z	NEG	quercetin hexose deoxyhexose	flavonol glycosides
Chr04	137007690	Chr04-137007418-137008281	TGY036734	7.69_609.1438m.z	NEG	rutin	flavonol glycosides
Chr04	137007690	Chr04-137007418-137008281	TGY036734	7.69_610.1511n	POS	rutin	flavonol glycosides
Chr04	137008257	Chr04-137007418-137008281	TGY036734	8.32_609.1455m.z	NEG	quercetin hexose deoxyhexose	flavonol glycosides
Chr04	137008257	Chr04-137007418-137008281	TGY036734	7.69_609.1438m.z	NEG	rutin	flavonol glycosides
Chr04	137008257	Chr04-137007418-137008281	TGY036734	7.69_610.1511n	POS	rutin	flavonol glycosides
Chr04	137008274	Chr04-137007418-137008281	TGY036734	8.32_609.1455m.z	NEG	quercetin hexose deoxyhexose	flavonol glycosides
Chr04	137008274	Chr04-137007418-137008281	TGY036734	7.69_609.1438m.z	NEG	rutin	flavonol glycosides
Chr04	137008274	Chr04-137007418-137008281	TGY036734	7.69_610.1511n	POS	rutin	flavonol glycosides
Chr04	140407199	Chr04-140407164-140408046	TGY036855	9.37_441.0818n	NEG	digalloylprocyanidin dimer	proanthocyanidins
Chr04	140407199	Chr04-140407164-140408046	TGY036855	8.24_449.0791n	NEG	ECG-EGCG dimer isomer 2	proanthocyanidins
Chr04	140407199	Chr04-140407164-140408046	TGY036855	7.51_881.1563m.z	NEG	epiafzelechin 3-O-gallate-(4β→6)-epigallocatechin 3-O-gallate	proanthocyanidins
Chr04	140407199	Chr04-140407164-140408046	TGY036855	5.48_457.0773m.z	NEG	gallocatechin 3'-O-gallate	flavanols
Chr04	140407199	Chr04-140407164-140408046	TGY036855	5.48_441.0806m.z	POS	kaempferol 3-arabinoside	flavonol glycosides
Chr04	140407199	Chr04-140407164-140408046	TGY036855	6.80_449.0791n	NEG	theasinensin F	bisflavanols
Chr04	140407199	Chr04-140407164-140408046	TGY036855	6.80_899.1660m.z	POS	theasinensin F	bisflavanols
Chr04	140578387	Chr04-140578023-140578691	TGY036864	16.34_1171.5833m.z	NEG	3-O-(4-O-[3-hydroxy-3-methylglutaryl])-α-L-arabinopyranosyl-(1→3)-α-L-rhamnopyranosyl-(1→2)-[α-D-glucopyranosyl-(1→4)]-α-L-arabinopyranosyloleanolic acid	triterpenoid saponins
Chr04	158478273	Chr04-158478241-158478822	TGY037513	9.76_431.0978m.z	NEG	kaempferol 3-rhamnoside	flavonol glycosides
Chr04	205163296	Chr04-205162551-205163556	TGY039539	5.34_290.0791n	NEG	catechin	flavanols
Chr04	210716695	Chr04-210716400-210716707	TGY039792	6.24_290.0781n	POS	epicatechin	flavanols
Chr04	210716695	Chr04-210716400-210716707	TGY039792	6.25_290.0794n	NEG	epicatechin	flavanols
Chr04	210716695	Chr04-210716400-210716707	TGY039792	5.67_578.1422n	POS	procyanidin B2	proanthocyanidins
Chr04	210716695	Chr04-210716400-210716707	TGY039792	5.68_577.1350m.z	NEG	procyanidin B2	proanthocyanidins
Chr04	210716706	Chr04-210716400-210716707	TGY039792	6.24_290.0781n	POS	epicatechin	flavanols
Chr04	210716706	Chr04-210716400-210716707	TGY039792	6.25_290.0794n	NEG	epicatechin	flavanols
Chr04	210716706	Chr04-210716400-210716707	TGY039792	5.67_578.1422n	POS	procyanidin B2	proanthocyanidins
Chr04	210716706	Chr04-210716400-210716707	TGY039792	5.68_577.1350m.z	NEG	procyanidin B2	proanthocyanidins
Chr04	212250359	Chr04-212250049-212250939	TGY039890	7.69_610.1511n	POS	rutin	flavonol glycosides
Chr04	212738336	Chr04-212738212-212738666	TGY039916	7.69_609.1438m.z	NEG	rutin	flavonol glycosides
Chr04	213911670	Chr04-213911502-213912067	TGY039971	7.92_609.0940m.z	NEG	epigallocatechin digallate isomer 2	flavanols
Chr04	213911670	Chr04-213911502-213912067	TGY039971	8.32_609.1455m.z	NEG	quercetin hexose deoxyhexose	flavonol glycosides
Chr04	214895373	Chr04-214895059-214895627	TGY040021	8.32_609.1455m.z	NEG	quercetin hexose deoxyhexose	flavonol glycosides
Chr04	214895480	Chr04-214895059-214895627	TGY040021	8.32_609.1455m.z	NEG	quercetin hexose deoxyhexose	flavonol glycosides
Chr04	214895480	Chr04-214895059-214895627	TGY040021	7.69_609.1438m.z	NEG	rutin	flavonol glycosides
Chr04	214895480	Chr04-214895059-214895627	TGY040021	7.69_610.1511n	POS	rutin	flavonol glycosides
Chr04	214895488	Chr04-214895059-214895627	TGY040021	8.32_609.1455m.z	NEG	quercetin hexose deoxyhexose	flavonol glycosides
Chr04	214895488	Chr04-214895059-214895627	TGY040021	7.69_609.1438m.z	NEG	rutin	flavonol glycosides
Chr04	214895488	Chr04-214895059-214895627	TGY040021	7.69_610.1511n	POS	rutin	flavonol glycosides
Chr04	225217219	Chr04-225217029-225217498	TGY040578	7.69_609.1438m.z	NEG	rutin	flavonol glycosides
Chr04	225217219	Chr04-225217029-225217498	TGY040578	7.69_610.1511n	POS	rutin	flavonol glycosides
Chr05	16033133	Chr05-16032770-16033886	TGY041741	4.80_595.1443m.z	POS	EC-GC dimer isomer 4	proanthocyanidins
Chr05	44390164	Chr05-44389522-44390274	TGY043215	8.32_609.1455m.z	NEG	quercetin hexose deoxyhexose	flavonol glycosides
Chr05	46213791	Chr05-46213745-46214339	TGY043132	13.14_467.1913m.z	NEG	paucin	sesquiterpene lactone
Chr05	153732757	Chr05-153732206-153732806	TGY047502	4.79_577.1348m.z	NEG	procyanidin B1	proanthocyanidins
Chr05	162592137	Chr05-162591733-162592343	TGY047864	15.93_993.5010m.z	POS	saponin Iac	triterpenoid saponins
Chr05	163068865	Chr05-163068443-163068947	TGY047876	6.51_525.1026n	NEG	a possible galloylated trimeric proanthocyanidin	proanthocyanidins
Chr05	163068865	Chr05-163068443-163068947	TGY047876	6.29_525.1026n	NEG	a possible galloylated trimeric proanthocyanidin, isomer of 6.51_525.1026n	proanthocyanidins
Chr05	163068865	Chr05-163068443-163068947	TGY047876	8.34_625.1548m.z	POS	isorhamnetin coumaroylhexose	flavonol glycosides
Chr05	163068865	Chr05-163068443-163068947	TGY047876	5.14_449.1067m.z	POS	kaempferol hexose	flavonol glycosides
Chr05	163068865	Chr05-163068443-163068947	TGY047876	5.75_533.1006n	NEG	unknown trimeric proanthocyanidin isomer 2	proanthocyanidins
Chr05	178169289	Chr05-178168984-178169412	TGY048509	7.92_609.0940m.z	NEG	epigallocatechin digallate isomer 2	flavanols
Chr05	202837594	Chr05-202837366-202837706	TGY049658	5.48_457.0773m.z	NEG	gallocatechin 3'-O-gallate	flavanols
Chr05	202837594	Chr05-202837366-202837706	TGY049658	5.48_441.0806m.z	POS	kaempferol 3-arabinoside	flavonol glycosides
Chr06	1898263	Chr06-1897893-1898385	TGY050359	13.14_467.1913m.z	NEG	paucin	sesquiterpene lactone
Chr06	3584347	Chr06-3584057-3584495	TGY050458	6.12_635.0883m.z	NEG	trigalloylglucose isomer 1	hydrolysable tannins
Chr06	5940750	Chr06-5940415-5940947	TGY050560	6.12_635.0883m.z	NEG	trigalloylglucose isomer 1	hydrolysable tannins
Chr06	40387162	Chr06-40387152-40387500	TGY052331	7.75_725.1929m.z	NEG	kaempferol deoxyhexose-pentose-hexose	flavonol glycosides
Chr06	40387162	Chr06-40387152-40387500	TGY052331	7.32_741.1876m.z	NEG	quercetin hexose deoxyhexose-pentose	flavonol glycosides
Chr06	108072500	Chr06-108072289-108072725	TGY055350	7.75_725.1929m.z	NEG	kaempferol deoxyhexose-pentose-hexose	flavonol glycosides
Chr06	108072500	Chr06-108072289-108072725	TGY055350	7.32_741.1876m.z	NEG	quercetin hexose deoxyhexose-pentose	flavonol glycosides
Chr06	110211082	Chr06-110210690-110211466	TGY055452	7.90_681.1663m.z	POS	kaempferol 3-(6G-malonylneohesperidoside)	flavonol glycosides
Chr06	169340853	Chr06-169340559-169341124	TGY057700	2.06_167.0549m.z	POS	ribonic acid	phenolic acids
Chr07	80820139	Chr07-80819819-80820715	TGY060615	6.68_915.1622m.z	NEG	3-galloylgallocatechin	flavanols
Chr07	94703068	Chr07-94702636-94703146	TGY061308	10.02_590.1736n	NEG	kaempferol 3-O-(β-D-xylopyranosyl(1→3)-(4-O-E-p-coumaroyl-α-L-rhamnopyranosyl(1→2))[β-D-glucopyranosyl(1→6)]-β-D-galactopyranoside)-7-O-(α-L-rhamnopyranoside)	flavonol glycosides
Chr07	96410990	Chr07-96410989-96411404	TGY061397	7.49_521.2020m.z	NEG	isolariciresinol glucoside	lignan glycosides
Chr07	96465017	Chr07-96464929-96465742	TGY061399	10.41_516.1552n	NEG	kaempferol 3-(p-coumaroyl-rhamnosyl)rutinoside-7-rhamnoside isomer 1	flavonol glycosides
Chr07	97997488	Chr07-97997333-97998087	TGY061468	9.37_441.0818n	NEG	digalloylprocyanidin dimer	proanthocyanidins
Chr07	97997488	Chr07-97997333-97998087	TGY061468	8.24_899.1654m.z	POS	ECG-EGCG dimer	proanthocyanidins
Chr07	97997488	Chr07-97997333-97998087	TGY061468	6.71_897.1512m.z	NEG	ECG-EGCG dimer isomer 1	proanthocyanidins
Chr07	97997488	Chr07-97997333-97998087	TGY061468	8.24_449.0791n	NEG	ECG-EGCG dimer isomer 2	proanthocyanidins
Chr07	97997488	Chr07-97997333-97998087	TGY061468	7.51_881.1563m.z	NEG	epiafzelechin 3-O-gallate-(4β→6)-epigallocatechin 3-O-gallate	proanthocyanidins
Chr07	97997488	Chr07-97997333-97998087	TGY061468	5.48_457.0773m.z	NEG	gallocatechin 3'-O-gallate	flavanols
Chr07	97997488	Chr07-97997333-97998087	TGY061468	5.48_441.0806m.z	POS	kaempferol 3-arabinoside	flavonol glycosides
Chr07	97997488	Chr07-97997333-97998087	TGY061468	6.80_449.0791n	NEG	theasinensin F	bisflavanols
Chr07	97997488	Chr07-97997333-97998087	TGY061468	6.80_899.1660m.z	POS	theasinensin F	bisflavanols
Chr07	98551962	Chr07-98551167-98552065	TGY061497	8.50_899.1662m.z	POS	ECG-EGCG dimer isomer 3	proanthocyanidins
Chr07	103335202	Chr07-103334992-103335697	TGY061737	8.32_609.1455m.z	NEG	quercetin hexose deoxyhexose	flavonol glycosides
Chr07	105668688	Chr07-105668296-105668730	TGY061871	5.48_457.0773m.z	NEG	gallocatechin 3'-O-gallate	flavanols
Chr07	105668688	Chr07-105668296-105668730	TGY061871	5.48_441.0806m.z	POS	kaempferol 3-arabinoside	flavonol glycosides
Chr07	115773117	Chr07-115772415-115773183	TGY062313	6.29_525.1026n	NEG	a possible galloylated trimeric proanthocyanidin, isomer of 6.51_525.1026n	proanthocyanidins
Chr07	118132454	Chr07-118132256-118132927	TGY062426	6.68_481.0733m.z	POS	3-galloylgallocatechin	flavanols
Chr07	126313924	Chr07-126313924-126314378	TGY062850	8.01_726.2008n	POS	camelliaside B	flavonol glycosides
Chr07	126313924	Chr07-126313924-126314378	TGY062850	7.37_741.2236m.z	POS	kaempferol rhamnosylrutinoside	flavonol glycosides
Chr07	126313924	Chr07-126313924-126314378	TGY062850	10.52_1005.2865m.z	POS	unknown kaempferol glycoside	flavonol glycosides
Chr07	154148758	Chr07-154148678-154149309	TGY064175	7.50_883.1712m.z	POS	epiafzelechin 3-O-gallate-(4β→6)-epigallocatechin 3-O-gallate	proanthocyanidins
Chr07	154148758	Chr07-154148678-154149309	TGY064175	7.51_881.1563m.z	NEG	epiafzelechin 3-O-gallate-(4β→6)-epigallocatechin 3-O-gallate	proanthocyanidins
Chr07	227572268	Chr07-227571523-227572295	TGY066919	4.79_577.1348m.z	NEG	procyanidin B1	proanthocyanidins
Chr08	20722836	Chr08-20722831-20723706	TGY069410	7.55_394.0530n	NEG	tetragalloyl glucose	hydrolysable tannins
Chr08	20976930	Chr08-20976516-20977094	TGY069427	14.47_1085.5159m.z	NEG	camellioside C isomer 2	triterpenoids
Chr08	20976930	Chr08-20976516-20977094	TGY069427	15.57_1116.5696n	NEG	xanifolia-Y0 isomer	triterpenoid saponins
Chr08	21794597	Chr08-21793924-21794757	TGY069457	7.59_615.0988m.z	NEG	quercetin galloylglucoside	flavonol glycosides
Chr08	22077386	Chr08-22076625-22077484	TGY069469	7.90_681.1663m.z	POS	kaempferol 3-(6G-malonylneohesperidoside)	flavonol glycosides
Chr08	23025190	Chr08-23025089-23025570	TGY069507	11.19_471.2191m.z	POS	linalool primeveroside isomer 1	terpenoid glycosides
Chr08	75806008	Chr08-75805882-75806460	TGY071459	12.99_1085.5152m.z	NEG	camellioside C isomer 1	triterpenoid saponins
Chr08	113102982	Chr08-113102848-113103559	TGY072725	14.47_1085.5159m.z	NEG	camellioside C isomer 2	triterpenoids
Chr08	113103024	Chr08-113102848-113103559	TGY072725	14.47_1085.5159m.z	NEG	camellioside C isomer 2	triterpenoids
Chr08	136169392	Chr08-136169130-136169799	TGY073602	10.56_886.2527n	POS	camellikaempferoside B	flavonol glycosides
Chr08	136169392	Chr08-136169130-136169799	TGY073602	10.19_1048.3057n	POS	capilliposide II isomer 1	flavonol glycosides
Chr08	136169392	Chr08-136169130-136169799	TGY073602	10.19_524.1525n	NEG	capilliposide II isomer 1	flavonol glycosides
Chr08	136169392	Chr08-136169130-136169799	TGY073602	10.86_524.1526n	NEG	capilliposide II isomer 2	flavonol glycosides
Chr08	136169392	Chr08-136169130-136169799	TGY073602	11.23_443.1260n	NEG	kaempferol 3-(4''-(E)-p-coumaroylrobinobioside)-7-rhamnoside isomer 2	flavonol glycosides
Chr08	136169392	Chr08-136169130-136169799	TGY073602	11.23_887.2601m.z	POS	kaempferol 3-(4''-(E)-p-coumaroylrobinobioside)-7-rhamnoside isomer 2	flavonol glycosides
Chr08	136169392	Chr08-136169130-136169799	TGY073602	10.80_739.1875m.z	NEG	kaempferol coumaroylrutinoside isomer 1	flavonol glycosides
Chr08	141341775	Chr08-141341236-141341897	TGY073835	10.19_524.1525n	NEG	capilliposide II isomer 1	flavonol glycosides
Chr08	141341775	Chr08-141341236-141341897	TGY073835	10.86_524.1526n	NEG	capilliposide II isomer 2	flavonol glycosides
Chr08	173528439	Chr08-173528058-173528543	TGY075234	10.24_451.1235n	NEG	sarmenoside II	flavonol glycosides
Chr08	193294736	Chr08-193294420-193294919	TGY076085	2.06_167.0549m.z	POS	ribonic acid	phenolic acids
Chr09	2568498	Chr09-2568191-2568801	TGY077180	7.33_715.1653m.z	POS	quercetin 3-(2''-p-hydroxybenzoyl-4''-p-coumaroylrhamnoside)	flavonol glycosides
Chr09	2568500	Chr09-2568191-2568801	TGY077180	7.33_715.1653m.z	POS	quercetin 3-(2''-p-hydroxybenzoyl-4''-p-coumaroylrhamnoside)	flavonol glycosides
Chr09	7437514	Chr09-7437361-7437706	TGY077475	4.79_577.1348m.z	NEG	procyanidin B1	proanthocyanidins
Chr09	17038106	Chr09-17037329-17038396	TGY077993	8.71_781.2189m.z	NEG	kaempferol deoxyhexose-acetylhexose deoxyhexose isomer 1	flavonol glycosides
Chr09	29139472	Chr09-29139108-29139595	TGY078613	9.37_441.0818n	NEG	digalloylprocyanidin dimer	proanthocyanidins
Chr09	29139472	Chr09-29139108-29139595	TGY078613	9.37_883.1708m.z	POS	digalloylprocyanidin dimer	proanthocyanidins
Chr09	29139472	Chr09-29139108-29139595	TGY078613	7.51_881.1563m.z	NEG	epiafzelechin 3-O-gallate-(4β→6)-epigallocatechin 3-O-gallate	proanthocyanidins
Chr09	29139472	Chr09-29139108-29139595	TGY078613	6.78_729.1455m.z	NEG	galloylprocyanidin dimer isomer 1	proanthocyanidins
Chr09	29139472	Chr09-29139108-29139595	TGY078613	6.78_730.1530n	POS	galloylprocyanidin dimer isomer 1	proanthocyanidins
Chr09	29139472	Chr09-29139108-29139595	TGY078613	8.84_729.1456m.z	NEG	galloylprocyanidin dimer isomer 2	proanthocyanidins
Chr09	29139511	Chr09-29139108-29139595	TGY078613	9.37_441.0818n	NEG	digalloylprocyanidin dimer	proanthocyanidins
Chr09	29139511	Chr09-29139108-29139595	TGY078613	9.37_883.1708m.z	POS	digalloylprocyanidin dimer	proanthocyanidins
Chr09	29139511	Chr09-29139108-29139595	TGY078613	7.50_883.1712m.z	POS	epiafzelechin 3-O-gallate-(4β→6)-epigallocatechin 3-O-gallate	proanthocyanidins
Chr09	29139511	Chr09-29139108-29139595	TGY078613	7.51_881.1563m.z	NEG	epiafzelechin 3-O-gallate-(4β→6)-epigallocatechin 3-O-gallate	proanthocyanidins
Chr09	29139511	Chr09-29139108-29139595	TGY078613	6.78_730.1530n	POS	galloylprocyanidin dimer isomer 1	proanthocyanidins
Chr09	29139511	Chr09-29139108-29139595	TGY078613	8.84_729.1456m.z	NEG	galloylprocyanidin dimer isomer 2	proanthocyanidins
Chr09	54495048	Chr09-54494670-54495209	TGY079711	5.11_577.1348m.z	NEG	procyanidin B3	proanthocyanidins
Chr09	82887237	Chr09-82886937-82888322	TGY081143	2.06_167.0549m.z	POS	ribonic acid	phenolic acids
Chr09	120672927	Chr09-120671812-120673036	TGY082800	9.37_441.0818n	NEG	digalloylprocyanidin dimer	proanthocyanidins
Chr09	120672927	Chr09-120671812-120673036	TGY082800	9.37_883.1708m.z	POS	digalloylprocyanidin dimer	proanthocyanidins
Chr09	120672927	Chr09-120671812-120673036	TGY082800	7.80_509.1080n	NEG	EC-(4β→8)-ECG-(4β→8)-C	proanthocyanidins
Chr09	120672927	Chr09-120671812-120673036	TGY082800	7.51_881.1563m.z	NEG	epiafzelechin 3-O-gallate-(4β→6)-epigallocatechin 3-O-gallate	proanthocyanidins
Chr09	120672927	Chr09-120671812-120673036	TGY082800	8.84_729.1456m.z	NEG	galloylprocyanidin dimer isomer 2	proanthocyanidins
Chr09	125623582	Chr09-125623169-125623684	TGY082984	5.51_354.0948n	NEG	chlorogenic acid	phenolic acids
Chr09	128654134	Chr09-128653666-128654366	TGY083106	9.92_1064.3006n	POS	capilliposide I isomer 1	flavonol glycosides
Chr09	128654134	Chr09-128653666-128654366	TGY083106	9.92_532.1501n	NEG	capilliposide I isomer 1	flavonol glycosides
Chr09	128654134	Chr09-128653666-128654366	TGY083106	10.57_1065.3083m.z	POS	capilliposide I isomer 3	flavonol glycosides
Chr09	128654134	Chr09-128653666-128654366	TGY083106	10.58_532.1501n	NEG	capilliposide I isomer 3	flavonol glycosides
Chr09	128654134	Chr09-128653666-128654366	TGY083106	10.19_524.1525n	NEG	capilliposide II isomer 1	flavonol glycosides
Chr09	128654134	Chr09-128653666-128654366	TGY083106	10.86_524.1526n	NEG	capilliposide II isomer 2	flavonol glycosides
Chr09	148097118	Chr09-148097094-148097521	TGY083845	9.37_441.0818n	NEG	digalloylprocyanidin dimer	proanthocyanidins
Chr09	148097118	Chr09-148097094-148097521	TGY083845	9.37_883.1708m.z	POS	digalloylprocyanidin dimer	proanthocyanidins
Chr09	148097118	Chr09-148097094-148097521	TGY083845	7.80_509.1080n	NEG	EC-(4β→8)-ECG-(4β→8)-C	proanthocyanidins
Chr09	148097118	Chr09-148097094-148097521	TGY083845	8.24_899.1654m.z	POS	ECG-EGCG dimer	proanthocyanidins
Chr09	148097118	Chr09-148097094-148097521	TGY083845	6.70_898.1585n	POS	ECG-EGCG dimer isomer 1	proanthocyanidins
Chr09	148097118	Chr09-148097094-148097521	TGY083845	6.71_897.1512m.z	NEG	ECG-EGCG dimer isomer 1	proanthocyanidins
Chr09	148097118	Chr09-148097094-148097521	TGY083845	8.24_449.0791n	NEG	ECG-EGCG dimer isomer 2	proanthocyanidins
Chr09	148097118	Chr09-148097094-148097521	TGY083845	8.50_899.1662m.z	POS	ECG-EGCG dimer isomer 3	proanthocyanidins
Chr09	148097118	Chr09-148097094-148097521	TGY083845	7.51_881.1563m.z	NEG	epiafzelechin 3-O-gallate-(4β→6)-epigallocatechin 3-O-gallate	proanthocyanidins
Chr09	148097118	Chr09-148097094-148097521	TGY083845	8.84_729.1456m.z	NEG	galloylprocyanidin dimer isomer 2	proanthocyanidins
Chr09	148097118	Chr09-148097094-148097521	TGY083845	6.80_449.0791n	NEG	theasinensin F	bisflavanols
Chr09	148097118	Chr09-148097094-148097521	TGY083845	6.80_899.1660m.z	POS	theasinensin F	bisflavanols
Chr09	148570678	Chr09-148570249-148570836	TGY083860	9.37_441.0818n	NEG	digalloylprocyanidin dimer	proanthocyanidins
Chr09	148570678	Chr09-148570249-148570836	TGY083860	7.51_881.1563m.z	NEG	epiafzelechin 3-O-gallate-(4β→6)-epigallocatechin 3-O-gallate	proanthocyanidins
Chr09	187840229	Chr09-187839895-187840482	TGY085088	6.93_901.2611m.z	NEG	kaempferol hexose-deoxyhexose-deoxyhexose-hexose isomer 1	flavonol glycosides
Chr09	194136279	Chr09-194136209-194136636	TGY085476	5.01_242.0423n	NEG	digalloylglucose isomer 1	hydrolysable tannins
Chr09	195353544	Chr09-195353393-195353697	TGY085526	11.14_873.2445m.z	POS	camellikaempferoside A isomer 2	flavonol glycosides
Chr10	5104695	Chr10-5104495-5104816	TGY085981	7.90_681.1663m.z	POS	kaempferol 3-(6G-malonylneohesperidoside)	flavonol glycosides
Chr10	29584531	Chr10-29584233-29584730	TGY087069	10.22_459.1209n	NEG	quercetin 3-(6'''-p-coumaroylglucosyl)(1→2)-rhamnoside 7-glucoside isomer 1	flavonol glycosides
Chr10	29584531	Chr10-29584233-29584730	TGY087069	10.81_917.2350m.z	NEG	quercetin 3-(6'''-p-coumaroylglucosyl)(1→2)-rhamnoside 7-glucoside isomer 1	flavonol glycosides
Chr10	37723569	Chr10-37723014-37723685	TGY087426	11.36_1133.5360m.z	NEG	echinocystic acid 3-O-[β-D-galactopyranosyl(1→2)]-[β-D-glucopyranosyl(1→2)-β-D-galactopyranosyl(1→3)]-β-D-glucuronopyranoside isomer 2	triterpenoid saponins
Chr10	84057467	Chr10-84057052-84057824	TGY088998	10.88_1017.2868m.z	NEG	4',5,7-Trihydroxy-3-[2-O-α-L-rhamnopyranosyl-3 (or 4)-O-(4-hydroxy-trans-cinnamoyl)-6-O-(3-O-β-D-xylopyranosyl-alpha-L-rhamnopyranosyl)-β-D-galactopyranosyloxy]flavone	flavone glycosides
Chr10	84057467	Chr10-84057052-84057824	TGY088998	10.71_1019.3019m.z	POS	kaempferol-3-O-{[β-D-xylopyranosyl(1→3)-α-L-rhamnopyranosyl(1→6)][α-L-rhamnopyranosyl(1→2)]}-β-D-3-trans-p-coumaroylgalactopyranoside	flavonol glycosides
Chr10	84057467	Chr10-84057052-84057824	TGY088998	10.08_1035.2970m.z	POS	quercetin 3-O-(2G-p-coumaroyl-3G-O-β-L-arabinosyl-3R-O-β-D-rhamnosylrutinoside)	flavonol glycosides
Chr10	133081468	Chr10-133081168-133082214	TGY090933	5.67_578.1422n	POS	procyanidin B2	proanthocyanidins
Chr10	133081468	Chr10-133081168-133082214	TGY090933	5.68_577.1350m.z	NEG	procyanidin B2	proanthocyanidins
Chr10	133081630	Chr10-133081168-133082214	TGY090933	5.11_577.1348m.z	NEG	procyanidin B3	proanthocyanidins
Chr10	133081630	Chr10-133081168-133082214	TGY090933	5.11_579.1493m.z	POS	procyanidin B3	proanthocyanidins
Chr10	135628560	Chr10-135628304-135628948	TGY091150	8.92_799.2289m.z	POS	kaempferol-3-O-[4""-O-acetyl-a-L-rhamnopyranosyl-(1→6)]-[β-D-glucopyranosyl-(1→2)]-β-glucopyranoside	flavonol glycosides
Chr10	187476376	Chr10-187476168-187476554	TGY093480	6.51_525.1026n	NEG	a possible galloylated trimeric proanthocyanidin	proanthocyanidins
Chr10	187476376	Chr10-187476168-187476554	TGY093480	6.29_525.1026n	NEG	a possible galloylated trimeric proanthocyanidin, isomer of 6.51_525.1026n	proanthocyanidins
Chr10	187476376	Chr10-187476168-187476554	TGY093480	4.42_595.1442m.z	POS	EC-GC dimer isomer 3	proanthocyanidins
Chr10	187476376	Chr10-187476168-187476554	TGY093480	4.44_593.1297m.z	NEG	EC-GC dimer isomer 3	proanthocyanidins
Chr10	187476376	Chr10-187476168-187476554	TGY093480	5.75_533.1006n	NEG	unknown trimeric proanthocyanidin isomer 2	proanthocyanidins
Chr11	5107911	Chr11-5107803-5108162	TGY093777	5.33_291.0852m.z	POS	catechin	flavanols
Chr11	10710033	Chr11-10709151-10710445	TGY093921	2.06_167.0549m.z	POS	ribonic acid	phenolic acids
Chr11	33276611	Chr11-33276276-33276772	TGY094805	7.80_509.1080n	NEG	EC-(4β→8)-ECG-(4β→8)-C	proanthocyanidins
Chr11	33276611	Chr11-33276276-33276772	TGY094805	6.78_729.1455m.z	NEG	galloylprocyanidin dimer isomer 1	proanthocyanidins
Chr11	33276611	Chr11-33276276-33276772	TGY094805	8.84_729.1456m.z	NEG	galloylprocyanidin dimer isomer 2	proanthocyanidins
Chr11	33276611	Chr11-33276276-33276772	TGY094805	4.79_577.1348m.z	NEG	procyanidin B1	proanthocyanidins
Chr11	33276611	Chr11-33276276-33276772	TGY094805	7.59_615.0988m.z	NEG	quercetin galloylglucoside	flavonol glycosides
Chr11	60401535	Chr11-60400546-60401552	TGY095847	10.22_459.1209n	NEG	quercetin 3-(6'''-p-coumaroylglucosyl)(1→2)-rhamnoside 7-glucoside isomer 1	flavonol glycosides
Chr11	96768721	Chr11-96768671-96769154	TGY097746	7.92_741.2235m.z	POS	kaempferol 3-(2''-rhamnosylrutinoside)	flavonol glycosides
Chr11	96768721	Chr11-96768671-96769154	TGY097746	10.41_1033.3179m.z	POS	kaempferol 3-(p-coumaroyl-rhamnosyl)rutinoside-7-rhamnoside isomer 1	flavonol glycosides
Chr11	96768721	Chr11-96768671-96769154	TGY097746	10.41_516.1552n	NEG	kaempferol 3-(p-coumaroyl-rhamnosyl)rutinoside-7-rhamnoside isomer 1	flavonol glycosides
Chr11	104414822	Chr11-104414754-104415056	TGY098099	6.45_393.0451n	NEG	digalloyl-hexahydroxydiphenoyl-glucose	ellagitannins
Chr11	119064900	Chr11-119064321-119065013	TGY098750	6.78_730.1530n	POS	galloylprocyanidin dimer isomer 1	proanthocyanidins
Chr11	120381726	Chr11-120380844-120382064	TGY098818	7.00_760.1277n	POS	prodelphinidin A2 3'-gallate	proanthocyanidins
Chr11	120381726	Chr11-120380844-120382064	TGY098818	8.10_743.1248m.z	NEG	theacitrin 3-gallate	proanthocyanidins
Chr11	122905442	Chr11-122905165-122905502	TGY098932	7.36_915.1604m.z	POS	digalloylprodelphinidin dimer	proanthocyanidins
Chr12	4122687	Chr12-4122572-4123621	TGY099751	7.55_394.0530n	NEG	tetragalloyl glucose	hydrolysable tannins
Chr12	4122697	Chr12-4122572-4123621	TGY099751	7.55_394.0530n	NEG	tetragalloyl glucose	hydrolysable tannins
Chr12	4122707	Chr12-4122572-4123621	TGY099751	7.55_394.0530n	NEG	tetragalloyl glucose	hydrolysable tannins
Chr12	85282534	Chr12-85282044-85283036	TGY102556	5.11_579.1493m.z	POS	procyanidin B3	proanthocyanidins
Chr12	85282764	Chr12-85282044-85283036	TGY102556	16.31_1015.4887m.z	NEG	tencissoside C isomer 1	polyoxypregnane glycosides
Chr12	117407149	Chr12-117406816-117408480	TGY103788	16.81_1015.4888m.z	NEG	tencissoside C isomer 2	polyoxypregnane glycosides
Chr12	123135608	Chr12-123135177-123135718	TGY104095	6.68_915.1622m.z	NEG	3-galloylgallocatechin	flavanols
Chr12	123135608	Chr12-123135177-123135718	TGY104095	5.14_381.0712n	NEG	galloylprodelphinidin dimer isomer 1	proanthocyanidins
Chr12	123135608	Chr12-123135177-123135718	TGY104095	5.77_761.1352m.z	NEG	galloylprodelphinidin dimer isomer 2	proanthocyanidins
Chr12	123135608	Chr12-123135177-123135718	TGY104095	5.23_533.1003n	NEG	unknown trimeric proanthocyanidin isomer 1	proanthocyanidins
Chr12	128454532	Chr12-128453935-128454967	TGY104314	6.80_449.0791n	NEG	theasinensin F	bisflavanols
Chr12	128454532	Chr12-128453935-128454967	TGY104314	6.80_899.1660m.z	POS	theasinensin F	bisflavanols
Chr12	159819582	Chr12-159819540-159819999	TGY105790	7.69_610.1511n	POS	rutin	flavonol glycosides
Chr12	168065643	Chr12-168065027-168066192	TGY106253	8.02_739.2082m.z	NEG	kaempferol deoxyhexose-hexose-deoxyhexose isomer 2	flavonol glycosides
Chr12	168065643	Chr12-168065027-168066192	TGY106253	8.02_741.2236m.z	POS	kaempferol deoxyhexose-hexose-deoxyhexose isomer 2	flavonol glycosides
Chr13	134473	Chr13-134455-134832	TGY106351	9.68_1049.2769m.z	NEG	quercetin 3-O-(2G-p-coumaroyl-3G-O-β-L-arabinosyl-3R-O-β-D-glucosylrutinoside) isomer	flavonol glycosides
Chr13	264898	Chr13-264790-265371	TGY106357	9.68_1049.2769m.z	NEG	quercetin 3-O-(2G-p-coumaroyl-3G-O-β-L-arabinosyl-3R-O-β-D-glucosylrutinoside) isomer	flavonol glycosides
Chr13	32465575	Chr13-32465457-32466316	TGY107497	10.71_1019.3019m.z	POS	kaempferol-3-O-{[β-D-xylopyranosyl(1→3)-α-L-rhamnopyranosyl(1→6)][α-L-rhamnopyranosyl(1→2)]}-β-D-3-trans-p-coumaroylgalactopyranoside	flavonol glycosides
Chr13	53250469	Chr13-53250318-53250718	TGY108320	2.06_167.0549m.z	POS	ribonic acid	phenolic acids
Chr13	82746462	Chr13-82746412-82746803	TGY109500	11.18_1131.5571m.z	NEG	calendulaglycoside A 6'-methyl ester	triterpene glycosides
Chr13	82746462	Chr13-82746412-82746803	TGY109500	15.92_969.5050m.z	NEG	saponin Iac	triterpenoid saponins
Chr13	82746462	Chr13-82746412-82746803	TGY109500	15.57_1116.5696n	NEG	xanifolia-Y0 isomer	triterpenoid saponins
Chr13	82746629	Chr13-82746412-82746803	TGY109500	11.19_471.2191m.z	POS	linalool primeveroside isomer 1	terpenoid glycosides
Chr13	82746785	Chr13-82746412-82746803	TGY109500	7.92_609.0940m.z	NEG	epigallocatechin digallate isomer 2	flavanols
Chr13	82746785	Chr13-82746412-82746803	TGY109500	8.32_609.1455m.z	NEG	quercetin hexose deoxyhexose	flavonol glycosides
Chr13	84882420	Chr13-84882105-84882826	TGY109609	6.24_290.0781n	POS	epicatechin	flavanols
Chr13	84882785	Chr13-84882105-84882826	TGY109609	6.80_449.0791n	NEG	theasinensin F	bisflavanols
Chr13	84882805	Chr13-84882105-84882826	TGY109609	6.80_449.0791n	NEG	theasinensin F	bisflavanols
Chr13	106477637	Chr13-106477272-106477673	TGY110611	15.97_1145.5512m.z	NEG	acutanguloside E	triterpenoid saponins
Chr13	121458725	Chr13-121458525-121458905	TGY111427	9.37_441.0818n	NEG	digalloylprocyanidin dimer	proanthocyanidins
Chr13	121458725	Chr13-121458525-121458905	TGY111427	9.37_883.1708m.z	POS	digalloylprocyanidin dimer	proanthocyanidins
Chr13	121458725	Chr13-121458525-121458905	TGY111427	7.80_509.1080n	NEG	EC-(4β→8)-ECG-(4β→8)-C	proanthocyanidins
Chr13	121458725	Chr13-121458525-121458905	TGY111427	7.51_881.1563m.z	NEG	epiafzelechin 3-O-gallate-(4β→6)-epigallocatechin 3-O-gallate	proanthocyanidins
Chr13	121458725	Chr13-121458525-121458905	TGY111427	6.78_729.1455m.z	NEG	galloylprocyanidin dimer isomer 1	proanthocyanidins
Chr13	121458725	Chr13-121458525-121458905	TGY111427	6.78_730.1530n	POS	galloylprocyanidin dimer isomer 1	proanthocyanidins
Chr13	121458725	Chr13-121458525-121458905	TGY111427	8.84_729.1456m.z	NEG	galloylprocyanidin dimer isomer 2	proanthocyanidins
Chr13	121458725	Chr13-121458525-121458905	TGY111427	4.79_577.1348m.z	NEG	procyanidin B1	proanthocyanidins
Chr13	155572274	Chr13-155571754-155572329	TGY113001	1.93_481.0621m.z	NEG	hexahydroxydiphenoyl-glucose	ellagitannins
Chr14	7742710	Chr14-7742582-7743136	TGY114016	5.68_577.1350m.z	NEG	procyanidin B2	proanthocyanidins
Chr14	19759047	Chr14-19758743-19759127	TGY114660	8.32_609.1455m.z	NEG	quercetin hexose deoxyhexose	flavonol glycosides
Chr14	19759047	Chr14-19758743-19759127	TGY114660	7.69_609.1438m.z	NEG	rutin	flavonol glycosides
Chr14	19759047	Chr14-19758743-19759127	TGY114660	7.69_610.1511n	POS	rutin	flavonol glycosides
Chr14	25004780	Chr14-25004620-25004976	TGY114849	9.00_635.1609m.z	NEG	kaempferol acetylhexose deoxyhexose isomer 1	flavonol glycosides
Chr14	25004780	Chr14-25004620-25004976	TGY114849	9.33_635.1615m.z	NEG	kaempferol acetylhexose deoxyhexose isomer 2	flavonol glycosides
Chr14	79267852	Chr14-79267838-79268363	TGY117504	14.47_1085.5159m.z	NEG	camellioside C isomer 2	triterpenoids
Chr14	79267852	Chr14-79267838-79268363	TGY117504	11.33_1189.5616m.z	NEG	theasaponin A1	triterpenoid saponins
Chr14	80048404	Chr14-80048313-80048929	TGY117541	9.00_635.1609m.z	NEG	kaempferol acetylhexose deoxyhexose isomer 1	flavonol glycosides
Chr14	80048404	Chr14-80048313-80048929	TGY117541	9.33_635.1615m.z	NEG	kaempferol acetylhexose deoxyhexose isomer 2	flavonol glycosides
Chr14	84275469	Chr14-84275301-84275555	TGY117725	14.77_1173.5669m.z	NEG	yemuoside I isomer 1	terpenoid glycosides
Chr14	108990154	Chr14-108989684-108990222	TGY118753	11.18_1131.5571m.z	NEG	calendulaglycoside A 6'-methyl ester	triterpene glycosides
Chr14	156976213	Chr14-156975861-156976678	TGY120581	10.21_532.1501n	NEG	kaempferol 3-O-β-D-glucopyranosyl(1→4)-[α-L-rhamnopyranosyl(1→6)]-β-D-glucopyranoside-7-O-[2-O-(E)-p-coumaroyl]-β-D-glucopyranoside	flavonol glycosides
Chr14	156976213	Chr14-156975861-156976678	TGY120581	9.71_540.1476n	NEG	quercetin 3-triglucoside-7-rhamnoside-p-coumaroyl isomer 2	flavonol glycosides
Chr14	156976213	Chr14-156975861-156976678	TGY120581	9.86_540.1477n	NEG	quercetin 3-triglucoside-7-rhamnoside-p-coumaroyl isomer 3	flavonol glycosides
Chr15	4828387	Chr15-4828257-4828585	TGY121197	9.37_441.0818n	NEG	digalloylprocyanidin dimer	proanthocyanidins
Chr15	4828387	Chr15-4828257-4828585	TGY121197	6.78_729.1455m.z	NEG	galloylprocyanidin dimer isomer 1	proanthocyanidins
Chr15	4828387	Chr15-4828257-4828585	TGY121197	6.78_730.1530n	POS	galloylprocyanidin dimer isomer 1	proanthocyanidins
Chr15	4828387	Chr15-4828257-4828585	TGY121197	8.84_729.1456m.z	NEG	galloylprocyanidin dimer isomer 2	proanthocyanidins
Chr15	15452790	Chr15-15452729-15453196	TGY121733	6.80_449.0791n	NEG	theasinensin F	bisflavanols
Chr15	15452790	Chr15-15452729-15453196	TGY121733	6.80_899.1660m.z	POS	theasinensin F	bisflavanols
Chr15	25010296	Chr15-25010001-25010302	TGY122093	7.36_915.1604m.z	POS	digalloylprodelphinidin dimer	proanthocyanidins
Chr15	25010296	Chr15-25010001-25010302	TGY122093	8.50_899.1662m.z	POS	ECG-EGCG dimer isomer 3	proanthocyanidins
Chr15	32785674	Chr15-32785605-32786778	TGY122380	6.78_730.1530n	POS	galloylprocyanidin dimer isomer 1	proanthocyanidins
Chr15	96402433	Chr15-96402266-96402853	TGY124816	7.90_681.1663m.z	POS	kaempferol 3-(6G-malonylneohesperidoside)	flavonol glycosides
Chr15	96402433	Chr15-96402266-96402853	TGY124816	11.07_516.1550n	NEG	kaempferol 3-(p-coumaroyl-rhamnosyl)rutinoside-7-rhamnoside isomer 2	flavonol glycosides
Chr15	96865233	Chr15-96865051-96865756	TGY124831	8.32_609.1455m.z	NEG	quercetin hexose deoxyhexose	flavonol glycosides
Chr15	96865233	Chr15-96865051-96865756	TGY124831	7.69_610.1511n	POS	rutin	flavonol glycosides
Chr15	96865293	Chr15-96865051-96865756	TGY124831	8.32_609.1455m.z	NEG	quercetin hexose deoxyhexose	flavonol glycosides
Chr15	120142770	Chr15-120142214-120143513	TGY125776	10.61_1133.5362m.z	NEG	echinocystic acid 3-O-[β-D-galactopyranosyl(1→2)]-[β-D-glucopyranosyl(1→2)-β-D-galactopyranosyl(1→3)]-β-D-glucuronopyranoside isomer 2	triterpenoid saponins
Chr15	120143001	Chr15-120142214-120143513	TGY125776	7.92_609.0940m.z	NEG	epigallocatechin digallate isomer 2	flavanols
Chr15	120143001	Chr15-120142214-120143513	TGY125776	8.32_609.1455m.z	NEG	quercetin hexose deoxyhexose	flavonol glycosides
Chr15	120143024	Chr15-120142214-120143513	TGY125776	7.92_609.0940m.z	NEG	epigallocatechin digallate isomer 2	flavanols
Chr15	120143024	Chr15-120142214-120143513	TGY125776	8.32_609.1455m.z	NEG	quercetin hexose deoxyhexose	flavonol glycosides
Chr15	120720288	Chr15-120719899-120720656	TGY125805	14.47_1085.5159m.z	NEG	camellioside C isomer 2	triterpenoids
Chr15	123053453	Chr15-123052915-123053664	TGY125918	8.41_551.1030m.z	POS	quercetin malonyl hexose	flavonol glycosides
Chr15	139289964	Chr15-139289653-139290094	TGY126635	6.45_393.0451n	NEG	digalloyl-hexahydroxydiphenoyl-glucose	ellagitannins

## Sheet: Table S6
Table S5. Metabolites significantly associated snps in enhancers.
Chr	SNP position	Promoter position	ID	Mode	Metabolite ID	Metabolite class
Chr01	2992383	Chr01-2991673-2993177	10.90_436.1180n	NEG	camellikaempferoside A isomer 1	flavonol glycosides
Chr01	2992383	Chr01-2991673-2993177	11.13_871.2298m.z	NEG	camellikaempferoside A isomer 2	flavonol glycosides
Chr01	2992383	Chr01-2991673-2993177	11.14_873.2445m.z	POS	camellikaempferoside A isomer 2	flavonol glycosides
Chr01	53689512	Chr01-53689085-53690137	8.49_471.0890m.z	POS	kaempferol 3-O-galactoside	flavonol glycosides
Chr01	53689512	Chr01-53689085-53690137	8.50_447.0927m.z	NEG	kaempferol 3-O-galactoside	flavonol glycosides
Chr01	74282302	Chr01-74281603-74282312	6.78_729.1455m.z	NEG	galloylprocyanidin dimer isomer 1	proanthocyanidins
Chr01	74282302	Chr01-74281603-74282312	6.78_730.1530n	POS	galloylprocyanidin dimer isomer 1	proanthocyanidins
Chr01	74282302	Chr01-74281603-74282312	4.79_577.1348m.z	NEG	procyanidin B1	proanthocyanidins
Chr01	134891275	Chr01-134890936-134891504	8.41_551.1030m.z	POS	quercetin malonyl hexose	flavonol glycosides
Chr01	138986321	Chr01-138985417-138986671	5.85_914.1535n	POS	theasinensin A	bisflavanols
Chr01	140319215	Chr01-140318578-140319257	5.48_457.0773m.z	NEG	gallocatechin 3'-O-gallate	flavanols
Chr01	140319215	Chr01-140318578-140319257	5.48_441.0806m.z	POS	kaempferol 3-arabinoside	flavonol glycosides
Chr01	146253658	Chr01-146253151-146253988	7.92_609.0940m.z	NEG	epigallocatechin digallate isomer 2	flavanols
Chr01	160192534	Chr01-160191761-160192896	5.01_242.0423n	NEG	digalloylglucose isomer 1	hydrolysable tannins
Chr01	160192575	Chr01-160191761-160192896	5.01_242.0423n	NEG	digalloylglucose isomer 1	hydrolysable tannins
Chr01	161895206	Chr01-161895126-161895801	8.26_739.2086m.z	NEG	kaempferol 3-neohesperidoside-7-rhamnoside	flavonol glycosides
Chr01	161895206	Chr01-161895126-161895801	8.26_740.2164n	POS	kaempferol 3-neohesperidoside-7-rhamnoside	flavonol glycosides
Chr01	161895236	Chr01-161895126-161895801	8.26_739.2086m.z	NEG	kaempferol 3-neohesperidoside-7-rhamnoside	flavonol glycosides
Chr01	161895249	Chr01-161895126-161895801	8.26_739.2086m.z	NEG	kaempferol 3-neohesperidoside-7-rhamnoside	flavonol glycosides
Chr01	166076844	Chr01-166076373-166077453	8.26_740.2164n	POS	kaempferol 3-neohesperidoside-7-rhamnoside	flavonol glycosides
Chr01	166076854	Chr01-166076373-166077453	7.80_509.1080n	NEG	EC-(4β→8)-ECG-(4β→8)-C	proanthocyanidins
Chr01	167137832	Chr01-167137392-167138475	9.33_635.1615m.z	NEG	kaempferol acetylhexose deoxyhexose isomer 2	flavonol glycosides
Chr01	195032520	Chr01-195032327-195032793	5.34_290.0791n	NEG	catechin	flavanols
Chr01	195032681	Chr01-195032327-195032793	5.34_290.0791n	NEG	catechin	flavanols
Chr01	197753869	Chr01-197752997-197754062	7.17_903.2771m.z	POS	kaempferol deoxyhexose-hexose-deoxyhexose-hexose isomer 2	flavonol glycosides
Chr01	203149211	Chr01-203147945-203149545	2.06_167.0549m.z	POS	ribonic acid	phenolic acids
Chr01	205429023	Chr01-205428344-205429300	7.34_713.1504m.z	NEG	fisetinidol-(4α→8)-catechin-3-O-gallate	proanthocyanidins
Chr01	205429023	Chr01-205428344-205429300	6.78_729.1455m.z	NEG	galloylprocyanidin dimer isomer 1	proanthocyanidins
Chr01	205429023	Chr01-205428344-205429300	6.78_730.1530n	POS	galloylprocyanidin dimer isomer 1	proanthocyanidins
Chr01	205429023	Chr01-205428344-205429300	8.84_729.1456m.z	NEG	galloylprocyanidin dimer isomer 2	proanthocyanidins
Chr01	205429023	Chr01-205428344-205429300	4.79_577.1348m.z	NEG	procyanidin B1	proanthocyanidins
Chr01	210604283	Chr01-210603950-210604796	8.26_739.2086m.z	NEG	kaempferol 3-neohesperidoside-7-rhamnoside	flavonol glycosides
Chr01	220293221	Chr01-220291815-220293739	6.78_729.1455m.z	NEG	galloylprocyanidin dimer isomer 1	proanthocyanidins
Chr01	220293221	Chr01-220291815-220293739	6.78_730.1530n	POS	galloylprocyanidin dimer isomer 1	proanthocyanidins
Chr01	220571015	Chr01-220570523-220571554	8.00_464.0945n	POS	quercetin 3-O-glucoside	flavonol glycosides
Chr01	220571046	Chr01-220570523-220571554	8.00_464.0945n	POS	quercetin 3-O-glucoside	flavonol glycosides
Chr01	220571077	Chr01-220570523-220571554	8.00_464.0945n	POS	quercetin 3-O-glucoside	flavonol glycosides
Chr01	220571117	Chr01-220570523-220571554	8.00_464.0945n	POS	quercetin 3-O-glucoside	flavonol glycosides
Chr01	220571203	Chr01-220570523-220571554	5.11_577.1348m.z	NEG	procyanidin B3	proanthocyanidins
Chr01	220571203	Chr01-220570523-220571554	5.11_579.1493m.z	POS	procyanidin B3	proanthocyanidins
Chr01	220571277	Chr01-220570523-220571554	5.11_577.1348m.z	NEG	procyanidin B3	proanthocyanidins
Chr01	220571277	Chr01-220570523-220571554	8.00_464.0945n	POS	quercetin 3-O-glucoside	flavonol glycosides
Chr01	220571281	Chr01-220570523-220571554	5.11_577.1348m.z	NEG	procyanidin B3	proanthocyanidins
Chr01	220571281	Chr01-220570523-220571554	8.00_464.0945n	POS	quercetin 3-O-glucoside	flavonol glycosides
Chr01	223042976	Chr01-223040683-223043366	10.41_516.1552n	NEG	kaempferol 3-(p-coumaroyl-rhamnosyl)rutinoside-7-rhamnoside isomer 1	flavonol glycosides
Chr01	223042976	Chr01-223040683-223043366	11.07_516.1550n	NEG	kaempferol 3-(p-coumaroyl-rhamnosyl)rutinoside-7-rhamnoside isomer 2	flavonol glycosides
Chr01	223046501	Chr01-223045973-223047125	9.37_441.0818n	NEG	digalloylprocyanidin dimer	proanthocyanidins
Chr01	223046501	Chr01-223045973-223047125	7.51_881.1563m.z	NEG	epiafzelechin 3-O-gallate-(4β→6)-epigallocatechin 3-O-gallate	proanthocyanidins
Chr01	229370972	Chr01-229369949-229372234	5.51_354.0948n	NEG	chlorogenic acid	phenolic acids
Chr01	230134556	Chr01-230133893-230134627	10.71_1019.3019m.z	POS	kaempferol-3-O-{[β-D-xylopyranosyl(1→3)-α-L-rhamnopyranosyl(1→6)][α-L-rhamnopyranosyl(1→2)]}-β-D-3-trans-p-coumaroylgalactopyranoside	flavonol glycosides
Chr01	250908240	Chr01-250907872-250908548	16.31_1015.4887m.z	NEG	tencissoside C isomer 1	polyoxypregnane glycosides
Chr01	255636062	Chr01-255635693-255636378	15.97_1145.5512m.z	NEG	acutanguloside E	triterpenoid saponins
Chr01	255636132	Chr01-255635693-255636378	5.48_457.0773m.z	NEG	gallocatechin 3'-O-gallate	flavanols
Chr01	255636132	Chr01-255635693-255636378	5.48_441.0806m.z	POS	kaempferol 3-arabinoside	flavonol glycosides
Chr02	18974103	Chr02-18973590-18974494	7.62_745.1404m.z	NEG	(E)GC-(E)CG dimer isomer 2	proanthocyanidins
Chr02	27050337	Chr02-27049909-27050466	6.29_525.1026n	NEG	a possible galloylated trimeric proanthocyanidin, isomer of 6.51_525.1026n	proanthocyanidins
Chr02	32883705	Chr02-32883566-32884088	7.92_609.0940m.z	NEG	epigallocatechin digallate isomer 2	flavanols
Chr02	32883705	Chr02-32883566-32884088	8.32_609.1455m.z	NEG	quercetin hexose deoxyhexose	flavonol glycosides
Chr02	32883864	Chr02-32883566-32884088	7.92_609.0940m.z	NEG	epigallocatechin digallate isomer 2	flavanols
Chr02	32883864	Chr02-32883566-32884088	8.32_609.1455m.z	NEG	quercetin hexose deoxyhexose	flavonol glycosides
Chr02	32883921	Chr02-32883566-32884088	7.92_609.0940m.z	NEG	epigallocatechin digallate isomer 2	flavanols
Chr02	32883921	Chr02-32883566-32884088	8.32_609.1455m.z	NEG	quercetin hexose deoxyhexose	flavonol glycosides
Chr02	32884049	Chr02-32883566-32884088	7.92_609.0940m.z	NEG	epigallocatechin digallate isomer 2	flavanols
Chr02	32884049	Chr02-32883566-32884088	8.32_609.1455m.z	NEG	quercetin hexose deoxyhexose	flavonol glycosides
Chr02	32884050	Chr02-32883566-32884088	7.92_609.0940m.z	NEG	epigallocatechin digallate isomer 2	flavanols
Chr02	32884050	Chr02-32883566-32884088	8.32_609.1455m.z	NEG	quercetin hexose deoxyhexose	flavonol glycosides
Chr02	36298501	Chr02-36298075-36299466	8.32_609.1455m.z	NEG	quercetin hexose deoxyhexose	flavonol glycosides
Chr02	51035429	Chr02-51035082-51035569	15.92_969.5050m.z	NEG	saponin Iac	triterpenoid saponins
Chr02	51035429	Chr02-51035082-51035569	15.12_1027.5106m.z	NEG	TR-Saponin C	triterpenoid saponins
Chr02	51035429	Chr02-51035082-51035569	15.57_1116.5696n	NEG	xanifolia-Y0 isomer	triterpenoid saponins
Chr02	168033085	Chr02-168032810-168033743	4.83_759.1198m.z	NEG	theacitrin A	proanthocyanidins
Chr02	189097485	Chr02-189096626-189097711	8.27_797.2135m.z	NEG	kaempferol 3-O-[2"-(4'"-acetyl-rhamnosyl)-6"-glucosyl] glucoside isomer 2	flavonol glycosides
Chr02	189097485	Chr02-189096626-189097711	8.70_797.2141m.z	NEG	kaempferol 3-O-[2"-(4'"-acetyl-rhamnosyl)-6"-glucosyl] glucoside isomer 1	flavonol glycosides
Chr02	189097512	Chr02-189096626-189097711	8.27_797.2135m.z	NEG	kaempferol 3-O-[2"-(4'"-acetyl-rhamnosyl)-6"-glucosyl] glucoside isomer 2	flavonol glycosides
Chr02	189097512	Chr02-189096626-189097711	8.70_797.2141m.z	NEG	kaempferol 3-O-[2"-(4'"-acetyl-rhamnosyl)-6"-glucosyl] glucoside isomer 1	flavonol glycosides
Chr02	228488651	Chr02-228485407-228489348	7.36_915.1604m.z	POS	digalloylprodelphinidin dimer	proanthocyanidins
Chr02	228488651	Chr02-228485407-228489348	5.85_914.1535n	POS	theasinensin A	bisflavanols
Chr03	5005107	Chr03-5004975-5006600	13.67_1089.5469m.z	NEG	saponin 61	triterpenoid saponins
Chr03	12547253	Chr03-12546862-12547601	9.33_635.1615m.z	NEG	kaempferol acetylhexose deoxyhexose isomer 2	flavonol glycosides
Chr03	33812773	Chr03-33812067-33813261	7.53_619.0938m.z	POS	galloyl HHDP-glucose	elagitannins
Chr03	34310100	Chr03-34309917-34310807	9.37_441.0818n	NEG	digalloylprocyanidin dimer	proanthocyanidins
Chr03	34310100	Chr03-34309917-34310807	7.80_509.1080n	NEG	EC-(4β→8)-ECG-(4β→8)-C	proanthocyanidins
Chr03	34310100	Chr03-34309917-34310807	7.51_881.1563m.z	NEG	epiafzelechin 3-O-gallate-(4β→6)-epigallocatechin 3-O-gallate	proanthocyanidins
Chr03	34310180	Chr03-34309917-34310807	9.37_441.0818n	NEG	digalloylprocyanidin dimer	proanthocyanidins
Chr03	34310180	Chr03-34309917-34310807	7.80_509.1080n	NEG	EC-(4β→8)-ECG-(4β→8)-C	proanthocyanidins
Chr03	34310180	Chr03-34309917-34310807	7.51_881.1563m.z	NEG	epiafzelechin 3-O-gallate-(4β→6)-epigallocatechin 3-O-gallate	proanthocyanidins
Chr03	68134318	Chr03-68134021-68134838	6.68_915.1622m.z	NEG	3-galloylgallocatechin	flavanols
Chr03	69173706	Chr03-69173470-69174114	11.07_516.1550n	NEG	kaempferol 3-(p-coumaroyl-rhamnosyl)rutinoside-7-rhamnoside isomer 2	flavonol glycosides
Chr03	74622707	Chr03-74622284-74623201	6.29_525.1026n	NEG	a possible galloylated trimeric proanthocyanidin, isomer of 6.51_525.1026n	proanthocyanidins
Chr03	82745903	Chr03-82745423-82746196	9.76_431.0978m.z	NEG	kaempferol 3-rhamnoside	flavonol glycosides
Chr03	89048422	Chr03-89048213-89049139	8.24_899.1654m.z	POS	ECG-EGCG dimer	proanthocyanidins
Chr03	89048422	Chr03-89048213-89049139	6.70_898.1585n	POS	ECG-EGCG dimer isomer 1	proanthocyanidins
Chr03	89048422	Chr03-89048213-89049139	8.24_449.0791n	NEG	ECG-EGCG dimer isomer 2	proanthocyanidins
Chr03	89048422	Chr03-89048213-89049139	6.80_899.1660m.z	POS	theasinensin F	bisflavanols
Chr03	89048460	Chr03-89048213-89049139	9.37_441.0818n	NEG	digalloylprocyanidin dimer	proanthocyanidins
Chr03	89048460	Chr03-89048213-89049139	9.37_883.1708m.z	POS	digalloylprocyanidin dimer	proanthocyanidins
Chr03	89048460	Chr03-89048213-89049139	7.80_509.1080n	NEG	EC-(4β→8)-ECG-(4β→8)-C	proanthocyanidins
Chr03	89048460	Chr03-89048213-89049139	8.24_899.1654m.z	POS	ECG-EGCG dimer	proanthocyanidins
Chr03	89048460	Chr03-89048213-89049139	6.70_898.1585n	POS	ECG-EGCG dimer isomer 1	proanthocyanidins
Chr03	89048460	Chr03-89048213-89049139	6.71_897.1512m.z	NEG	ECG-EGCG dimer isomer 1	proanthocyanidins
Chr03	89048460	Chr03-89048213-89049139	8.24_449.0791n	NEG	ECG-EGCG dimer isomer 2	proanthocyanidins
Chr03	89048460	Chr03-89048213-89049139	7.50_883.1712m.z	POS	epiafzelechin 3-O-gallate-(4β→6)-epigallocatechin 3-O-gallate	proanthocyanidins
Chr03	89048460	Chr03-89048213-89049139	7.51_881.1563m.z	NEG	epiafzelechin 3-O-gallate-(4β→6)-epigallocatechin 3-O-gallate	proanthocyanidins
Chr03	89048460	Chr03-89048213-89049139	8.84_729.1456m.z	NEG	galloylprocyanidin dimer isomer 2	proanthocyanidins
Chr03	89048460	Chr03-89048213-89049139	6.80_449.0791n	NEG	theasinensin F	bisflavanols
Chr03	89048460	Chr03-89048213-89049139	6.80_899.1660m.z	POS	theasinensin F	bisflavanols
Chr03	89048470	Chr03-89048213-89049139	7.62_745.1404m.z	NEG	(E)GC-(E)CG dimer isomer 2	proanthocyanidins
Chr03	89048470	Chr03-89048213-89049139	9.37_441.0818n	NEG	digalloylprocyanidin dimer	proanthocyanidins
Chr03	89048470	Chr03-89048213-89049139	9.37_883.1708m.z	POS	digalloylprocyanidin dimer	proanthocyanidins
Chr03	89048470	Chr03-89048213-89049139	7.80_1019.2233m.z	POS	EC-(4β→8)-ECG-(4β→8)-C	proanthocyanidins
Chr03	89048470	Chr03-89048213-89049139	7.80_509.1080n	NEG	EC-(4β→8)-ECG-(4β→8)-C	proanthocyanidins
Chr03	89048470	Chr03-89048213-89049139	8.24_899.1654m.z	POS	ECG-EGCG dimer	proanthocyanidins
Chr03	89048470	Chr03-89048213-89049139	8.24_449.0791n	NEG	ECG-EGCG dimer isomer 2	proanthocyanidins
Chr03	89048470	Chr03-89048213-89049139	7.50_883.1712m.z	POS	epiafzelechin 3-O-gallate-(4β→6)-epigallocatechin 3-O-gallate	proanthocyanidins
Chr03	89048470	Chr03-89048213-89049139	7.51_881.1563m.z	NEG	epiafzelechin 3-O-gallate-(4β→6)-epigallocatechin 3-O-gallate	proanthocyanidins
Chr03	89048470	Chr03-89048213-89049139	7.34_713.1504m.z	NEG	fisetinidol-(4α→8)-catechin-3-O-gallate	proanthocyanidins
Chr03	89048470	Chr03-89048213-89049139	7.53_619.0938m.z	POS	galloyl HHDP-glucose	elagitannins
Chr03	89048470	Chr03-89048213-89049139	6.78_729.1455m.z	NEG	galloylprocyanidin dimer isomer 1	proanthocyanidins
Chr03	89048470	Chr03-89048213-89049139	6.78_730.1530n	POS	galloylprocyanidin dimer isomer 1	proanthocyanidins
Chr03	89048470	Chr03-89048213-89049139	8.84_729.1456m.z	NEG	galloylprocyanidin dimer isomer 2	proanthocyanidins
Chr03	89048470	Chr03-89048213-89049139	8.84_731.1605m.z	POS	galloylprocyanidin dimer isomer 2	proanthocyanidins
Chr03	89048470	Chr03-89048213-89049139	7.33_715.1653m.z	POS	quercetin 3-(2''-p-hydroxybenzoyl-4''-p-coumaroylrhamnoside)	flavonol glycosides
Chr03	156201856	Chr03-156200790-156201880	9.33_635.1615m.z	NEG	kaempferol acetylhexose deoxyhexose isomer 2	flavonol glycosides
Chr03	184515029	Chr03-184514681-184515892	9.37_441.0818n	NEG	digalloylprocyanidin dimer	proanthocyanidins
Chr03	184515029	Chr03-184514681-184515892	7.51_881.1563m.z	NEG	epiafzelechin 3-O-gallate-(4β→6)-epigallocatechin 3-O-gallate	proanthocyanidins
Chr03	184515125	Chr03-184514681-184515892	4.79_577.1348m.z	NEG	procyanidin B1	proanthocyanidins
Chr03	184515544	Chr03-184514681-184515892	7.53_619.0938m.z	POS	galloyl HHDP-glucose	elagitannins
Chr03	191220378	Chr03-191219727-191220637	8.50_899.1662m.z	POS	ECG-EGCG dimer isomer 3	proanthocyanidins
Chr03	204537042	Chr03-204535581-204537663	4.80_593.1297m.z	NEG	EC-GC dimer isomer 4	proanthocyanidins
Chr03	215158820	Chr03-215158123-215158910	5.23_533.1003n	NEG	unknown trimeric proanthocyanidin isomer 1	proanthocyanidins
Chr04	5142920	Chr04-5142840-5143838	15.93_993.5010m.z	POS	saponin Iac	triterpenoid saponins
Chr04	5142920	Chr04-5142840-5143838	16.80_1155.5335m.z	POS	tragopogonsaponin E	triterpenoid saponins
Chr04	8723861	Chr04-8723076-8723923	5.48_457.0773m.z	NEG	gallocatechin 3'-O-gallate	flavanols
Chr04	8723861	Chr04-8723076-8723923	5.48_441.0806m.z	POS	kaempferol 3-arabinoside	flavonol glycosides
Chr04	16713999	Chr04-16713690-16714868	8.00_464.0948n	NEG	quercetin 3-O-glucoside	flavonol glycosides
Chr04	16714132	Chr04-16713690-16714868	8.41_551.1030m.z	POS	quercetin malonyl hexose	flavonol glycosides
Chr04	16714132	Chr04-16713690-16714868	7.55_394.0530n	NEG	tetragalloyl glucose	hydrolysable tannins
Chr04	29405410	Chr04-29405050-29407308	6.93_901.2611m.z	NEG	kaempferol hexose-deoxyhexose-deoxyhexose-hexose isomer 1	flavonol glycosides
Chr04	29406901	Chr04-29405050-29407308	7.69_610.1511n	POS	rutin	flavonol glycosides
Chr04	29407021	Chr04-29405050-29407308	7.69_610.1511n	POS	rutin	flavonol glycosides
Chr04	56119823	Chr04-56119461-56120110	15.24_1187.5466m.z	NEG	theasaponin E6	triterpenoid saponins
Chr04	130513910	Chr04-130513612-130514399	8.32_609.1455m.z	NEG	quercetin hexose deoxyhexose	flavonol glycosides
Chr04	147624576	Chr04-147624569-147625114	1.93_481.0621m.z	NEG	hexahydroxydiphenoyl-glucose	ellagitannins
Chr04	193933033	Chr04-193932671-193933451	6.80_449.0791n	NEG	theasinensin F	bisflavanols
Chr04	193933033	Chr04-193932671-193933451	6.80_899.1660m.z	POS	theasinensin F	bisflavanols
Chr04	194352745	Chr04-194352293-194353507	16.86_993.5047m.z	NEG	rogachaponin	triterpenoid saponins
Chr04	195973576	Chr04-195973108-195973654	16.21_1083.5361m.z	NEG	oleiferasaponin C5	triterpenoid saponins
Chr04	197467050	Chr04-197466642-197467152	4.35_593.1298m.z	NEG	EC-GC dimer isomer 2	proanthocyanidins
Chr04	201069430	Chr04-201069379-201070141	6.85_609.1450m.z	NEG	quercetin rutinoside, isomer of rutin	flavonol glycosides
Chr04	201069430	Chr04-201069379-201070141	4.38_761.1356m.z	NEG	theasinensin B isomer 1	bisflavanols
Chr04	201069430	Chr04-201069379-201070141	4.38_763.1504m.z	POS	theasinensin B isomer 1	bisflavanols
Chr04	201069430	Chr04-201069379-201070141	2.47_609.1245m.z	NEG	theasinensin C	bisflavanols
Chr04	211307654	Chr04-211307109-211307974	8.27_797.2135m.z	NEG	kaempferol 3-O-[2"-(4'"-acetyl-rhamnosyl)-6"-glucosyl] glucoside isomer 2	flavonol glycosides
Chr04	211307654	Chr04-211307109-211307974	9.59_635.1608m.z	NEG	kaempferol acetylhexose deoxyhexose isomer 3	flavonol glycosides
Chr04	211307673	Chr04-211307109-211307974	8.27_797.2135m.z	NEG	kaempferol 3-O-[2"-(4'"-acetyl-rhamnosyl)-6"-glucosyl] glucoside isomer 2	flavonol glycosides
Chr04	211307673	Chr04-211307109-211307974	9.59_635.1608m.z	NEG	kaempferol acetylhexose deoxyhexose isomer 3	flavonol glycosides
Chr04	212728714	Chr04-212727962-212729199	7.69_610.1511n	POS	rutin	flavonol glycosides
Chr04	212968203	Chr04-212968127-212969394	7.69_610.1511n	POS	rutin	flavonol glycosides
Chr05	1005028	Chr05-1004924-1005329	5.33_291.0852m.z	POS	catechin	flavanols
Chr05	1005028	Chr05-1004924-1005329	5.34_290.0791n	NEG	catechin	flavanols
Chr05	8542989	Chr05-8542915-8543494	9.70_532.1501n	NEG	capilliposide I isomer 4	flavonol glycosides
Chr05	8543063	Chr05-8542915-8543494	9.37_441.0818n	NEG	digalloylprocyanidin dimer	proanthocyanidins
Chr05	8543063	Chr05-8542915-8543494	9.37_883.1708m.z	POS	digalloylprocyanidin dimer	proanthocyanidins
Chr05	8543063	Chr05-8542915-8543494	7.80_1019.2233m.z	POS	EC-(4β→8)-ECG-(4β→8)-C	proanthocyanidins
Chr05	8543063	Chr05-8542915-8543494	7.80_509.1080n	NEG	EC-(4β→8)-ECG-(4β→8)-C	proanthocyanidins
Chr05	8543063	Chr05-8542915-8543494	6.78_729.1455m.z	NEG	galloylprocyanidin dimer isomer 1	proanthocyanidins
Chr05	8543063	Chr05-8542915-8543494	6.78_730.1530n	POS	galloylprocyanidin dimer isomer 1	proanthocyanidins
Chr05	8543063	Chr05-8542915-8543494	8.84_729.1456m.z	NEG	galloylprocyanidin dimer isomer 2	proanthocyanidins
Chr05	16293100	Chr05-16291329-16293299	4.80_593.1297m.z	NEG	EC-GC dimer isomer 4	proanthocyanidins
Chr05	16293100	Chr05-16291329-16293299	4.80_595.1443m.z	POS	EC-GC dimer isomer 4	proanthocyanidins
Chr05	18511928	Chr05-18511077-18512474	7.36_915.1604m.z	POS	digalloylprodelphinidin dimer	proanthocyanidins
Chr05	18511928	Chr05-18511077-18512474	8.50_899.1662m.z	POS	ECG-EGCG dimer isomer 3	proanthocyanidins
Chr05	18511928	Chr05-18511077-18512474	5.85_914.1535n	POS	theasinensin A	bisflavanols
Chr05	18511937	Chr05-18511077-18512474	7.36_915.1604m.z	POS	digalloylprodelphinidin dimer	proanthocyanidins
Chr05	18511937	Chr05-18511077-18512474	8.50_899.1662m.z	POS	ECG-EGCG dimer isomer 3	proanthocyanidins
Chr05	18511937	Chr05-18511077-18512474	5.85_914.1535n	POS	theasinensin A	bisflavanols
Chr05	18512473	Chr05-18511077-18512474	7.36_915.1604m.z	POS	digalloylprodelphinidin dimer	proanthocyanidins
Chr05	18512473	Chr05-18511077-18512474	8.50_899.1662m.z	POS	ECG-EGCG dimer isomer 3	proanthocyanidins
Chr05	18512473	Chr05-18511077-18512474	5.85_914.1535n	POS	theasinensin A	bisflavanols
Chr05	19377291	Chr05-19376763-19378116	16.81_1015.4888m.z	NEG	tencissoside C isomer 2	polyoxypregnane glycosides
Chr05	30708289	Chr05-30707807-30708364	6.70_898.1585n	POS	ECG-EGCG dimer isomer 1	proanthocyanidins
Chr05	30708289	Chr05-30707807-30708364	6.71_897.1512m.z	NEG	ECG-EGCG dimer isomer 1	proanthocyanidins
Chr05	30708289	Chr05-30707807-30708364	6.80_449.0791n	NEG	theasinensin F	bisflavanols
Chr05	30708289	Chr05-30707807-30708364	6.80_899.1660m.z	POS	theasinensin F	bisflavanols
Chr05	39635641	Chr05-39634225-39635788	9.07_781.2191m.z	NEG	kaempferol deoxyhexose-acetylhexose deoxyhexose isomer 2	flavonol glycosides
Chr05	46237720	Chr05-46236523-46238017	6.54_449.1083m.z	NEG	maesopsin 6-glucoside	aurone glycosides
Chr05	134184118	Chr05-134183691-134184427	6.03_745.1406m.z	NEG	(E)GC-(E)CG dimer isomer 1	proanthocyanidins
Chr05	134184118	Chr05-134183691-134184427	7.82_745.1401m.z	NEG	(E)GC-(E)CG dimer isomer 3	proanthocyanidins
Chr05	134184118	Chr05-134183691-134184427	4.44_593.1297m.z	NEG	EC-GC dimer isomer 3	proanthocyanidins
Chr05	134441630	Chr05-134440364-134442708	9.37_441.0818n	NEG	digalloylprocyanidin dimer	proanthocyanidins
Chr05	134441630	Chr05-134440364-134442708	7.51_881.1563m.z	NEG	epiafzelechin 3-O-gallate-(4β→6)-epigallocatechin 3-O-gallate	proanthocyanidins
Chr05	134441630	Chr05-134440364-134442708	6.78_730.1530n	POS	galloylprocyanidin dimer isomer 1	proanthocyanidins
Chr05	134442473	Chr05-134440364-134442708	6.03_746.1481n	POS	(E)GC-(E)CG dimer isomer 1	proanthocyanidins
Chr05	134442473	Chr05-134440364-134442708	4.96_763.1502m.z	POS	galloylprodelphinidin dimer isomer 3	proanthocyanidins
Chr05	202270899	Chr05-202270505-202271189	5.48_457.0773m.z	NEG	gallocatechin 3'-O-gallate	flavanols
Chr05	202270899	Chr05-202270505-202271189	5.48_441.0806m.z	POS	kaempferol 3-arabinoside	flavonol glycosides
Chr06	3501935	Chr06-3501506-3502219	4.80_593.1297m.z	NEG	EC-GC dimer isomer 4	proanthocyanidins
Chr06	3501935	Chr06-3501506-3502219	4.92_595.1438m.z	POS	EC-GC dimer isomer 5	proanthocyanidins
Chr06	3501935	Chr06-3501506-3502219	4.93_593.1293m.z	NEG	EC-GC dimer isomer 5	proanthocyanidins
Chr06	30912849	Chr06-30912757-30914515	8.26_740.2164n	POS	kaempferol 3-neohesperidoside-7-rhamnoside	flavonol glycosides
Chr06	30912863	Chr06-30912757-30914515	8.26_740.2164n	POS	kaempferol 3-neohesperidoside-7-rhamnoside	flavonol glycosides
Chr06	32409617	Chr06-32408743-32409713	6.68_915.1622m.z	NEG	3-galloylgallocatechin	flavanols
Chr06	32409617	Chr06-32408743-32409713	4.11_593.1297m.z	NEG	EC-GC dimer isomer 1	proanthocyanidins
Chr06	32409617	Chr06-32408743-32409713	5.78_593.1285m.z	NEG	EC-GC dimer isomer 6	proanthocyanidins
Chr06	32409617	Chr06-32408743-32409713	5.14_381.0712n	NEG	galloylprodelphinidin dimer isomer 1	proanthocyanidins
Chr06	32409617	Chr06-32408743-32409713	5.77_761.1352m.z	NEG	galloylprodelphinidin dimer isomer 2	proanthocyanidins
Chr06	32409617	Chr06-32408743-32409713	7.75_725.1929m.z	NEG	kaempferol deoxyhexose-pentose-hexose	flavonol glycosides
Chr06	32409617	Chr06-32408743-32409713	7.32_741.1876m.z	NEG	quercetin hexose deoxyhexose-pentose	flavonol glycosides
Chr06	32409617	Chr06-32408743-32409713	5.23_533.1003n	NEG	unknown trimeric proanthocyanidin isomer 1	proanthocyanidins
Chr06	37851700	Chr06-37851682-37852465	7.80_509.1080n	NEG	EC-(4β→8)-ECG-(4β→8)-C	proanthocyanidins
Chr06	46106549	Chr06-46105487-46107251	6.68_481.0733m.z	POS	3-galloylgallocatechin	flavanols
Chr06	52576386	Chr06-52575923-52576807	5.48_457.0773m.z	NEG	gallocatechin 3'-O-gallate	flavanols
Chr06	103097665	Chr06-103096679-103097755	7.75_725.1929m.z	NEG	kaempferol deoxyhexose-pentose-hexose	flavonol glycosides
Chr06	103097665	Chr06-103096679-103097755	7.32_741.1876m.z	NEG	quercetin hexose deoxyhexose-pentose	flavonol glycosides
Chr06	108016545	Chr06-108016305-108016738	10.19_524.1525n	NEG	capilliposide II isomer 1	flavonol glycosides
Chr06	108016545	Chr06-108016305-108016738	10.86_524.1526n	NEG	capilliposide II isomer 2	flavonol glycosides
Chr06	108016545	Chr06-108016305-108016738	10.55_443.1260n	NEG	kaempferol 3-(4''-(E)-p-coumaroylrobinobioside)-7-rhamnoside isomer 1	flavonol glycosides
Chr06	108016545	Chr06-108016305-108016738	11.23_443.1260n	NEG	kaempferol 3-(4''-(E)-p-coumaroylrobinobioside)-7-rhamnoside isomer 2	flavonol glycosides
Chr06	140121482	Chr06-140121176-140121787	6.12_635.0883m.z	NEG	trigalloylglucose isomer 1	hydrolysable tannins
Chr07	79517913	Chr07-79517886-79518988	3.82_307.0808m.z	POS	gallocatechin	flavanols
Chr07	79517913	Chr07-79517886-79518988	3.83_306.0740n	NEG	gallocatechin	flavanols
Chr07	79518965	Chr07-79517886-79518988	10.41_516.1552n	NEG	kaempferol 3-(p-coumaroyl-rhamnosyl)rutinoside-7-rhamnoside isomer 1	flavonol glycosides
Chr07	79518965	Chr07-79517886-79518988	11.07_516.1550n	NEG	kaempferol 3-(p-coumaroyl-rhamnosyl)rutinoside-7-rhamnoside isomer 2	flavonol glycosides
Chr07	88749606	Chr07-88749339-88749992	4.79_577.1348m.z	NEG	procyanidin B1	proanthocyanidins
Chr07	91348860	Chr07-91348638-91349095	5.48_457.0773m.z	NEG	gallocatechin 3'-O-gallate	flavanols
Chr07	91348860	Chr07-91348638-91349095	5.48_441.0806m.z	POS	kaempferol 3-arabinoside	flavonol glycosides
Chr07	91962605	Chr07-91960594-91963814	1.52_308.0900m.z	POS	glutathione	amino acids and peptides
Chr07	92538137	Chr07-92537911-92539130	9.37_441.0818n	NEG	digalloylprocyanidin dimer	proanthocyanidins
Chr07	94928986	Chr07-94928343-94929062	16.25_1069.5205m.z	NEG	camellioside H	triterpenoid saponins
Chr07	103000232	Chr07-103000067-103000863	4.38_761.1356m.z	NEG	theasinensin B isomer 1	bisflavanols
Chr07	103000232	Chr07-103000067-103000863	2.47_609.1245m.z	NEG	theasinensin C	bisflavanols
Chr07	115912441	Chr07-115911763-115912532	7.92_609.0940m.z	NEG	epigallocatechin digallate isomer 2	flavanols
Chr07	115912441	Chr07-115911763-115912532	8.32_609.1455m.z	NEG	quercetin hexose deoxyhexose	flavonol glycosides
Chr07	125012785	Chr07-125012211-125012988	7.90_681.1663m.z	POS	kaempferol 3-(6G-malonylneohesperidoside)	flavonol glycosides
Chr07	125603152	Chr07-125602031-125603842	9.37_441.0818n	NEG	digalloylprocyanidin dimer	proanthocyanidins
Chr07	125603152	Chr07-125602031-125603842	7.80_509.1080n	NEG	EC-(4β→8)-ECG-(4β→8)-C	proanthocyanidins
Chr07	125603152	Chr07-125602031-125603842	6.78_729.1455m.z	NEG	galloylprocyanidin dimer isomer 1	proanthocyanidins
Chr07	125603152	Chr07-125602031-125603842	6.78_730.1530n	POS	galloylprocyanidin dimer isomer 1	proanthocyanidins
Chr07	125603152	Chr07-125602031-125603842	8.84_729.1456m.z	NEG	galloylprocyanidin dimer isomer 2	proanthocyanidins
Chr07	125603152	Chr07-125602031-125603842	4.79_577.1348m.z	NEG	procyanidin B1	proanthocyanidins
Chr07	126468025	Chr07-126467490-126468325	6.71_897.1512m.z	NEG	ECG-EGCG dimer isomer 1	proanthocyanidins
Chr07	126468025	Chr07-126467490-126468325	6.80_899.1660m.z	POS	theasinensin F	bisflavanols
Chr07	179428409	Chr07-179427984-179428850	10.41_516.1552n	NEG	kaempferol 3-(p-coumaroyl-rhamnosyl)rutinoside-7-rhamnoside isomer 1	flavonol glycosides
Chr07	179428409	Chr07-179427984-179428850	11.07_516.1550n	NEG	kaempferol 3-(p-coumaroyl-rhamnosyl)rutinoside-7-rhamnoside isomer 2	flavonol glycosides
Chr07	179428576	Chr07-179427984-179428850	10.41_516.1552n	NEG	kaempferol 3-(p-coumaroyl-rhamnosyl)rutinoside-7-rhamnoside isomer 1	flavonol glycosides
Chr07	179428576	Chr07-179427984-179428850	11.07_516.1550n	NEG	kaempferol 3-(p-coumaroyl-rhamnosyl)rutinoside-7-rhamnoside isomer 2	flavonol glycosides
Chr07	223419838	Chr07-223418704-223420239	1.93_481.0621m.z	NEG	hexahydroxydiphenoyl-glucose	ellagitannins
Chr07	227253222	Chr07-227252858-227254016	7.53_619.0938m.z	POS	galloyl HHDP-glucose	elagitannins
Chr07	227497438	Chr07-227497191-227497843	6.85_609.1450m.z	NEG	quercetin rutinoside, isomer of rutin	flavonol glycosides
Chr07	238242653	Chr07-238241782-238242804	11.07_516.1550n	NEG	kaempferol 3-(p-coumaroyl-rhamnosyl)rutinoside-7-rhamnoside isomer 2	flavonol glycosides
Chr08	2919297	Chr08-2919188-2919728	9.37_441.0818n	NEG	digalloylprocyanidin dimer	proanthocyanidins
Chr08	2919297	Chr08-2919188-2919728	9.37_883.1708m.z	POS	digalloylprocyanidin dimer	proanthocyanidins
Chr08	2919297	Chr08-2919188-2919728	7.80_509.1080n	NEG	EC-(4β→8)-ECG-(4β→8)-C	proanthocyanidins
Chr08	2919297	Chr08-2919188-2919728	7.51_881.1563m.z	NEG	epiafzelechin 3-O-gallate-(4β→6)-epigallocatechin 3-O-gallate	proanthocyanidins
Chr08	2919297	Chr08-2919188-2919728	6.78_729.1455m.z	NEG	galloylprocyanidin dimer isomer 1	proanthocyanidins
Chr08	2919297	Chr08-2919188-2919728	8.84_729.1456m.z	NEG	galloylprocyanidin dimer isomer 2	proanthocyanidins
Chr08	6792689	Chr08-6792565-6793067	4.35_593.1298m.z	NEG	EC-GC dimer isomer 2	proanthocyanidins
Chr08	6792767	Chr08-6792565-6793067	9.37_441.0818n	NEG	digalloylprocyanidin dimer	proanthocyanidins
Chr08	6792767	Chr08-6792565-6793067	9.37_883.1708m.z	POS	digalloylprocyanidin dimer	proanthocyanidins
Chr08	6792767	Chr08-6792565-6793067	7.80_509.1080n	NEG	EC-(4β→8)-ECG-(4β→8)-C	proanthocyanidins
Chr08	6792767	Chr08-6792565-6793067	7.51_881.1563m.z	NEG	epiafzelechin 3-O-gallate-(4β→6)-epigallocatechin 3-O-gallate	proanthocyanidins
Chr08	6792767	Chr08-6792565-6793067	6.78_729.1455m.z	NEG	galloylprocyanidin dimer isomer 1	proanthocyanidins
Chr08	6792767	Chr08-6792565-6793067	6.78_730.1530n	POS	galloylprocyanidin dimer isomer 1	proanthocyanidins
Chr08	6792767	Chr08-6792565-6793067	8.84_729.1456m.z	NEG	galloylprocyanidin dimer isomer 2	proanthocyanidins
Chr08	6792832	Chr08-6792565-6793067	9.37_441.0818n	NEG	digalloylprocyanidin dimer	proanthocyanidins
Chr08	6792832	Chr08-6792565-6793067	9.37_883.1708m.z	POS	digalloylprocyanidin dimer	proanthocyanidins
Chr08	6792832	Chr08-6792565-6793067	7.80_509.1080n	NEG	EC-(4β→8)-ECG-(4β→8)-C	proanthocyanidins
Chr08	6792832	Chr08-6792565-6793067	6.78_729.1455m.z	NEG	galloylprocyanidin dimer isomer 1	proanthocyanidins
Chr08	6792832	Chr08-6792565-6793067	6.78_730.1530n	POS	galloylprocyanidin dimer isomer 1	proanthocyanidins
Chr08	6792832	Chr08-6792565-6793067	8.84_729.1456m.z	NEG	galloylprocyanidin dimer isomer 2	proanthocyanidins
Chr08	121786976	Chr08-121786720-121787262	7.80_509.1080n	NEG	EC-(4β→8)-ECG-(4β→8)-C	proanthocyanidins
Chr08	183179327	Chr08-183178798-183179676	10.81_917.2350m.z	NEG	quercetin 3-(6'''-p-coumaroylglucosyl)(1→2)-rhamnoside 7-glucoside isomer 2	flavonol glycosides
Chr08	183179330	Chr08-183178798-183179676	10.81_917.2350m.z	NEG	quercetin 3-(6'''-p-coumaroylglucosyl)(1→2)-rhamnoside 7-glucoside isomer 2	flavonol glycosides
Chr09	7033546	Chr09-7032946-7034263	2.06_167.0549m.z	POS	ribonic acid	phenolic acids
Chr09	7621417	Chr09-7620820-7625145	6.51_525.1026n	NEG	a possible galloylated trimeric proanthocyanidin	proanthocyanidins
Chr09	7621417	Chr09-7620820-7625145	5.75_533.1006n	NEG	unknown trimeric proanthocyanidin isomer 2	proanthocyanidins
Chr09	8163901	Chr09-8162825-8163906	8.50_899.1662m.z	POS	ECG-EGCG dimer isomer 3	proanthocyanidins
Chr09	8339197	Chr09-8338660-8339907	2.06_167.0549m.z	POS	ribonic acid	phenolic acids
Chr09	10903107	Chr09-10902485-10903986	5.48_457.0773m.z	NEG	gallocatechin 3'-O-gallate	flavanols
Chr09	10903107	Chr09-10902485-10903986	5.48_441.0806m.z	POS	kaempferol 3-arabinoside	flavonol glycosides
Chr09	15181360	Chr09-15181206-15181492	4.80_593.1297m.z	NEG	EC-GC dimer isomer 4	proanthocyanidins
Chr09	15181360	Chr09-15181206-15181492	4.80_595.1443m.z	POS	EC-GC dimer isomer 4	proanthocyanidins
Chr09	15181360	Chr09-15181206-15181492	4.92_595.1438m.z	POS	EC-GC dimer isomer 5	proanthocyanidins
Chr09	15181360	Chr09-15181206-15181492	4.93_593.1293m.z	NEG	EC-GC dimer isomer 5	proanthocyanidins
Chr09	22355392	Chr09-22355267-22356773	6.51_525.1026n	NEG	a possible galloylated trimeric proanthocyanidin	proanthocyanidins
Chr09	22355392	Chr09-22355267-22356773	6.29_525.1026n	NEG	a possible galloylated trimeric proanthocyanidin, isomer of 6.51_525.1026n	proanthocyanidins
Chr09	22355392	Chr09-22355267-22356773	5.94_373.1819m.z	POS	menthanetriol glucoside	terpenoid glycosides
Chr09	22355392	Chr09-22355267-22356773	5.75_533.1006n	NEG	unknown trimeric proanthocyanidin isomer 2	proanthocyanidins
Chr09	22355523	Chr09-22355267-22356773	5.94_373.1819m.z	POS	menthanetriol glucoside	terpenoid glycosides
Chr09	22355789	Chr09-22355267-22356773	6.51_525.1026n	NEG	a possible galloylated trimeric proanthocyanidin	proanthocyanidins
Chr09	22355789	Chr09-22355267-22356773	6.29_525.1026n	NEG	a possible galloylated trimeric proanthocyanidin, isomer of 6.51_525.1026n	proanthocyanidins
Chr09	22355789	Chr09-22355267-22356773	5.94_373.1819m.z	POS	menthanetriol glucoside	terpenoid glycosides
Chr09	22355789	Chr09-22355267-22356773	5.75_533.1006n	NEG	unknown trimeric proanthocyanidin isomer 2	proanthocyanidins
Chr09	22355827	Chr09-22355267-22356773	5.94_373.1819m.z	POS	menthanetriol glucoside	terpenoid glycosides
Chr09	52097303	Chr09-52097030-52098036	7.49_521.2020m.z	NEG	isolariciresinol glucoside	lignan glycosides
Chr09	90353336	Chr09-90353122-90354655	5.75_533.1006n	NEG	unknown trimeric proanthocyanidin isomer 2	proanthocyanidins
Chr09	90353839	Chr09-90353122-90354655	11.18_1131.5571m.z	NEG	calendulaglycoside A 6'-methyl ester	triterpene glycosides
Chr09	93136975	Chr09-93136749-93137398	6.71_897.1512m.z	NEG	ECG-EGCG dimer isomer 1	proanthocyanidins
Chr09	93136975	Chr09-93136749-93137398	6.80_449.0791n	NEG	theasinensin F	bisflavanols
Chr09	93136975	Chr09-93136749-93137398	6.80_899.1660m.z	POS	theasinensin F	bisflavanols
Chr09	102853579	Chr09-102852755-102854664	4.80_593.1297m.z	NEG	EC-GC dimer isomer 4	proanthocyanidins
Chr09	102853579	Chr09-102852755-102854664	4.80_595.1443m.z	POS	EC-GC dimer isomer 4	proanthocyanidins
Chr09	102853602	Chr09-102852755-102854664	4.80_593.1297m.z	NEG	EC-GC dimer isomer 4	proanthocyanidins
Chr09	102853602	Chr09-102852755-102854664	4.80_595.1443m.z	POS	EC-GC dimer isomer 4	proanthocyanidins
Chr09	102853628	Chr09-102852755-102854664	4.80_593.1297m.z	NEG	EC-GC dimer isomer 4	proanthocyanidins
Chr09	102853628	Chr09-102852755-102854664	4.80_595.1443m.z	POS	EC-GC dimer isomer 4	proanthocyanidins
Chr09	102853713	Chr09-102852755-102854664	4.80_593.1297m.z	NEG	EC-GC dimer isomer 4	proanthocyanidins
Chr09	102853713	Chr09-102852755-102854664	4.80_595.1443m.z	POS	EC-GC dimer isomer 4	proanthocyanidins
Chr09	102853714	Chr09-102852755-102854664	4.80_593.1297m.z	NEG	EC-GC dimer isomer 4	proanthocyanidins
Chr09	102853714	Chr09-102852755-102854664	4.80_595.1443m.z	POS	EC-GC dimer isomer 4	proanthocyanidins
Chr09	102853973	Chr09-102852755-102854664	8.32_609.1455m.z	NEG	quercetin hexose deoxyhexose	flavonol glycosides
Chr09	102853973	Chr09-102852755-102854664	7.69_610.1511n	POS	rutin	flavonol glycosides
Chr09	107973048	Chr09-107972230-107973078	6.85_609.1450m.z	NEG	quercetin rutinoside, isomer of rutin	flavonol glycosides
Chr09	107973048	Chr09-107972230-107973078	4.38_761.1356m.z	NEG	theasinensin B isomer 1	bisflavanols
Chr09	107973048	Chr09-107972230-107973078	4.38_763.1504m.z	POS	theasinensin B isomer 1	bisflavanols
Chr09	107973048	Chr09-107972230-107973078	2.47_609.1245m.z	NEG	theasinensin C	bisflavanols
Chr09	118009401	Chr09-118008922-118009480	7.82_745.1401m.z	NEG	(E)GC-(E)CG dimer isomer 3	proanthocyanidins
Chr09	118009401	Chr09-118008922-118009480	8.42_594.1530n	POS	kaempferol 3-O-rutinoside	flavonol glycosides
Chr09	126671966	Chr09-126671581-126672947	8.26_739.2086m.z	NEG	kaempferol 3-neohesperidoside-7-rhamnoside	flavonol glycosides
Chr09	126672137	Chr09-126671581-126672947	8.26_739.2086m.z	NEG	kaempferol 3-neohesperidoside-7-rhamnoside	flavonol glycosides
Chr09	127194728	Chr09-127192019-127194808	2.06_167.0549m.z	POS	ribonic acid	phenolic acids
Chr09	135628013	Chr09-135627860-135628342	6.93_901.2611m.z	NEG	kaempferol hexose-deoxyhexose-deoxyhexose-hexose isomer 1	flavonol glycosides
Chr09	137349976	Chr09-137349419-137351281	5.51_354.0948n	NEG	chlorogenic acid	phenolic acids
Chr09	137349976	Chr09-137349419-137351281	7.69_609.1438m.z	NEG	rutin	flavonol glycosides
Chr09	137349976	Chr09-137349419-137351281	7.69_610.1511n	POS	rutin	flavonol glycosides
Chr09	148169435	Chr09-148168796-148169838	16.26_1187.5814m.z	NEG	camelliasaponin A1/A2	triterpenoid saponins
Chr09	173346707	Chr09-173346082-173346872	8.41_551.1030m.z	POS	quercetin malonyl hexose	flavonol glycosides
Chr09	175500084	Chr09-175499919-175500805	16.34_1171.5833m.z	NEG	3-O-(4-O-[3-hydroxy-3-methylglutaryl])-α-L-arabinopyranosyl-(1→3)-α-L-rhamnopyranosyl-(1→2)-[α-D-glucopyranosyl-(1→4)]-α-L-arabinopyranosyloleanolic acid	triterpenoid saponins
Chr09	198322980	Chr09-198322723-198323648	11.18_1131.5571m.z	NEG	calendulaglycoside A 6'-methyl ester	triterpene glycosides
Chr09	198322980	Chr09-198322723-198323648	15.92_969.5050m.z	NEG	saponin Iac	triterpenoid saponins
Chr09	198322980	Chr09-198322723-198323648	15.57_1116.5696n	NEG	xanifolia-Y0 isomer	triterpenoid saponins
Chr09	198322986	Chr09-198322723-198323648	11.18_1131.5571m.z	NEG	calendulaglycoside A 6'-methyl ester	triterpene glycosides
Chr09	198322986	Chr09-198322723-198323648	15.92_969.5050m.z	NEG	saponin Iac	triterpenoid saponins
Chr09	198322986	Chr09-198322723-198323648	15.57_1116.5696n	NEG	xanifolia-Y0 isomer	triterpenoid saponins
Chr09	198323045	Chr09-198322723-198323648	4.80_595.1443m.z	POS	EC-GC dimer isomer 4	proanthocyanidins
Chr10	13222914	Chr10-13222749-13223320	7.92_609.0940m.z	NEG	epigallocatechin digallate isomer 2	flavanols
Chr10	22485222	Chr10-22484720-22485274	10.41_516.1552n	NEG	kaempferol 3-(p-coumaroyl-rhamnosyl)rutinoside-7-rhamnoside isomer 1	flavonol glycosides
Chr10	22485222	Chr10-22484720-22485274	11.07_516.1550n	NEG	kaempferol 3-(p-coumaroyl-rhamnosyl)rutinoside-7-rhamnoside isomer 2	flavonol glycosides
Chr10	37173340	Chr10-37172889-37174262	8.32_609.1455m.z	NEG	quercetin hexose deoxyhexose	flavonol glycosides
Chr10	37405591	Chr10-37405490-37406007	16.25_1069.5205m.z	NEG	camellioside H	triterpenoid saponins
Chr10	41750074	Chr10-41749097-41750316	2.06_167.0549m.z	POS	ribonic acid	phenolic acids
Chr10	182874863	Chr10-182873977-182875158	9.37_441.0818n	NEG	digalloylprocyanidin dimer	proanthocyanidins
Chr10	182874863	Chr10-182873977-182875158	6.71_897.1512m.z	NEG	ECG-EGCG dimer isomer 1	proanthocyanidins
Chr10	182874863	Chr10-182873977-182875158	8.24_449.0791n	NEG	ECG-EGCG dimer isomer 2	proanthocyanidins
Chr10	182874863	Chr10-182873977-182875158	6.80_449.0791n	NEG	theasinensin F	bisflavanols
Chr10	182874863	Chr10-182873977-182875158	6.80_899.1660m.z	POS	theasinensin F	bisflavanols
Chr11	12555609	Chr11-12555093-12556194	5.34_290.0791n	NEG	catechin	flavanols
Chr11	12555970	Chr11-12555093-12556194	5.33_291.0852m.z	POS	catechin	flavanols
Chr11	12555970	Chr11-12555093-12556194	5.34_290.0791n	NEG	catechin	flavanols
Chr11	30503109	Chr11-30502130-30503430	2.06_167.0549m.z	POS	ribonic acid	phenolic acids
Chr11	35501001	Chr11-35499895-35501391	10.41_516.1552n	NEG	kaempferol 3-(p-coumaroyl-rhamnosyl)rutinoside-7-rhamnoside isomer 1	flavonol glycosides
Chr11	35501001	Chr11-35499895-35501391	11.07_516.1550n	NEG	kaempferol 3-(p-coumaroyl-rhamnosyl)rutinoside-7-rhamnoside isomer 2	flavonol glycosides
Chr11	55985105	Chr11-55985035-55985849	2.06_167.0549m.z	POS	ribonic acid	phenolic acids
Chr11	55985110	Chr11-55985035-55985849	2.06_167.0549m.z	POS	ribonic acid	phenolic acids
Chr11	55985111	Chr11-55985035-55985849	2.06_167.0549m.z	POS	ribonic acid	phenolic acids
Chr11	55985124	Chr11-55985035-55985849	2.06_167.0549m.z	POS	ribonic acid	phenolic acids
Chr11	55985209	Chr11-55985035-55985849	2.06_167.0549m.z	POS	ribonic acid	phenolic acids
Chr11	60980069	Chr11-60979505-60980827	8.34_625.1548m.z	POS	isorhamnetin coumaroylhexose	flavonol glycosides
Chr11	60980069	Chr11-60979505-60980827	8.72_783.2342m.z	POS	kaempferol deoxyhexose-acetylhexose deoxyhexose isomer 1	flavonol glycosides
Chr11	60980229	Chr11-60979505-60980827	7.80_509.1080n	NEG	EC-(4β→8)-ECG-(4β→8)-C	proanthocyanidins
Chr11	60980445	Chr11-60979505-60980827	7.80_509.1080n	NEG	EC-(4β→8)-ECG-(4β→8)-C	proanthocyanidins
Chr11	60994520	Chr11-60994208-60995126	7.80_509.1080n	NEG	EC-(4β→8)-ECG-(4β→8)-C	proanthocyanidins
Chr11	60994520	Chr11-60994208-60995126	6.78_729.1455m.z	NEG	galloylprocyanidin dimer isomer 1	proanthocyanidins
Chr11	63067705	Chr11-63066983-63068305	4.80_593.1297m.z	NEG	EC-GC dimer isomer 4	proanthocyanidins
Chr11	68911324	Chr11-68911028-68911785	1.93_481.0621m.z	NEG	hexahydroxydiphenoyl-glucose	ellagitannins
Chr11	73530239	Chr11-73529451-73530421	11.19_471.2191m.z	POS	linalool primeveroside isomer 1	terpenoid glycosides
Chr11	73534002	Chr11-73533596-73534466	9.37_441.0818n	NEG	digalloylprocyanidin dimer	proanthocyanidins
Chr11	73534002	Chr11-73533596-73534466	9.37_883.1708m.z	POS	digalloylprocyanidin dimer	proanthocyanidins
Chr11	73534002	Chr11-73533596-73534466	7.80_509.1080n	NEG	EC-(4β→8)-ECG-(4β→8)-C	proanthocyanidins
Chr11	73534002	Chr11-73533596-73534466	7.50_883.1712m.z	POS	epiafzelechin 3-O-gallate-(4β→6)-epigallocatechin 3-O-gallate	proanthocyanidins
Chr11	73534002	Chr11-73533596-73534466	7.51_881.1563m.z	NEG	epiafzelechin 3-O-gallate-(4β→6)-epigallocatechin 3-O-gallate	proanthocyanidins
Chr11	73534002	Chr11-73533596-73534466	6.78_729.1455m.z	NEG	galloylprocyanidin dimer isomer 1	proanthocyanidins
Chr11	73534002	Chr11-73533596-73534466	6.78_730.1530n	POS	galloylprocyanidin dimer isomer 1	proanthocyanidins
Chr11	73534002	Chr11-73533596-73534466	8.84_729.1456m.z	NEG	galloylprocyanidin dimer isomer 2	proanthocyanidins
Chr11	73534078	Chr11-73533596-73534466	6.80_899.1660m.z	POS	theasinensin F	bisflavanols
Chr11	84833113	Chr11-84832599-84836969	4.75_483.0776m.z	NEG	digalloylglucose isomer 3	hydrolysable tannins
Chr11	85410389	Chr11-85410375-85412547	7.36_915.1604m.z	POS	digalloylprodelphinidin dimer	proanthocyanidins
Chr11	85410389	Chr11-85410375-85412547	5.85_914.1535n	POS	theasinensin A	bisflavanols
Chr11	89418301	Chr11-89417664-89418985	9.92_1064.3006n	POS	capilliposide I isomer 1	flavonol glycosides
Chr11	89418301	Chr11-89417664-89418985	9.92_532.1501n	NEG	capilliposide I isomer 1	flavonol glycosides
Chr11	89418301	Chr11-89417664-89418985	10.57_1065.3083m.z	POS	capilliposide I isomer 3	flavonol glycosides
Chr11	89418301	Chr11-89417664-89418985	10.58_532.1501n	NEG	capilliposide I isomer 3	flavonol glycosides
Chr11	94057870	Chr11-94057618-94058135	5.67_578.1422n	POS	procyanidin B2	proanthocyanidins
Chr11	95301015	Chr11-95300058-95301539	5.26_225.0972m.z	POS	theacrine	alkaloids
Chr11	95314122	Chr11-95313761-95314484	2.06_167.0549m.z	POS	ribonic acid	phenolic acids
Chr11	106299022	Chr11-106298733-106299735	2.06_167.0549m.z	POS	ribonic acid	phenolic acids
Chr11	107267308	Chr11-107266995-107267354	2.06_167.0549m.z	POS	ribonic acid	phenolic acids
Chr11	107267344	Chr11-107266995-107267354	2.06_167.0549m.z	POS	ribonic acid	phenolic acids
Chr11	107845212	Chr11-107845047-107845670	9.92_1064.3006n	POS	capilliposide I isomer 1	flavonol glycosides
Chr11	107845212	Chr11-107845047-107845670	9.92_532.1501n	NEG	capilliposide I isomer 1	flavonol glycosides
Chr11	107845212	Chr11-107845047-107845670	10.57_1065.3083m.z	POS	capilliposide I isomer 3	flavonol glycosides
Chr11	107845212	Chr11-107845047-107845670	10.58_532.1501n	NEG	capilliposide I isomer 3	flavonol glycosides
Chr11	108409217	Chr11-108409089-108410031	11.36_1133.5360m.z	NEG	echinocystic acid 3-O-[β-D-galactopyranosyl(1→2)]-[β-D-glucopyranosyl(1→2)-β-D-galactopyranosyl(1→3)]-β-D-glucuronopyranoside isomer 2	triterpenoid saponins
Chr11	109166799	Chr11-109166212-109167012	6.68_915.1622m.z	NEG	3-galloylgallocatechin	flavanols
Chr11	109166799	Chr11-109166212-109167012	5.77_761.1352m.z	NEG	galloylprodelphinidin dimer isomer 2	proanthocyanidins
Chr12	8192323	Chr12-8191958-8192515	2.06_167.0549m.z	POS	ribonic acid	phenolic acids
Chr12	32701533	Chr12-32700991-32701740	6.68_915.1622m.z	NEG	3-galloylgallocatechin	flavanols
Chr12	32701533	Chr12-32700991-32701740	5.77_761.1352m.z	NEG	galloylprodelphinidin dimer isomer 2	proanthocyanidins
Chr12	118662400	Chr12-118661750-118662758	13.14_467.1913m.z	NEG	paucin	sesquiterpene lactone
Chr12	150032180	Chr12-150032154-150033223	6.45_393.0451n	NEG	digalloyl-hexahydroxydiphenoyl-glucose	ellagitannins
Chr13	32324809	Chr13-32324682-32325020	4.79_577.1348m.z	NEG	procyanidin B1	proanthocyanidins
Chr13	32324934	Chr13-32324682-32325020	4.79_577.1348m.z	NEG	procyanidin B1	proanthocyanidins
Chr13	32324983	Chr13-32324682-32325020	4.79_577.1348m.z	NEG	procyanidin B1	proanthocyanidins
Chr13	35569948	Chr13-35569443-35570361	9.68_1049.2769m.z	NEG	quercetin 3-O-(2G-p-coumaroyl-3G-O-β-L-arabinosyl-3R-O-β-D-glucosylrutinoside) isomer	flavonol glycosides
Chr13	37349972	Chr13-37349633-37350269	5.34_290.0791n	NEG	catechin	flavanols
Chr13	37349972	Chr13-37349633-37350269	5.11_577.1348m.z	NEG	procyanidin B3	proanthocyanidins
Chr13	37349972	Chr13-37349633-37350269	5.11_579.1493m.z	POS	procyanidin B3	proanthocyanidins
Chr13	37349972	Chr13-37349633-37350269	7.69_609.1438m.z	NEG	rutin	flavonol glycosides
Chr13	37349972	Chr13-37349633-37350269	6.80_899.1660m.z	POS	theasinensin F	bisflavanols
Chr13	37857524	Chr13-37857366-37858067	7.92_609.0940m.z	NEG	epigallocatechin digallate isomer 2	flavanols
Chr13	37857557	Chr13-37857366-37858067	7.92_609.0940m.z	NEG	epigallocatechin digallate isomer 2	flavanols
Chr13	74783588	Chr13-74783405-74784754	15.97_1145.5512m.z	NEG	acutanguloside E	triterpenoid saponins
Chr13	74783588	Chr13-74783405-74784754	9.00_635.1609m.z	NEG	kaempferol acetylhexose deoxyhexose isomer 1	flavonol glycosides
Chr13	83063399	Chr13-83063287-83064207	8.32_609.1455m.z	NEG	quercetin hexose deoxyhexose	flavonol glycosides
Chr13	87222377	Chr13-87222091-87222907	8.27_797.2135m.z	NEG	kaempferol 3-O-[2"-(4'"-acetyl-rhamnosyl)-6"-glucosyl] glucoside isomer 2	flavonol glycosides
Chr13	87222377	Chr13-87222091-87222907	8.70_797.2141m.z	NEG	kaempferol 3-O-[2"-(4'"-acetyl-rhamnosyl)-6"-glucosyl] glucoside isomer 1	flavonol glycosides
Chr13	87222377	Chr13-87222091-87222907	9.59_635.1608m.z	NEG	kaempferol acetylhexose deoxyhexose isomer 3	flavonol glycosides
Chr13	91071965	Chr13-91071723-91072629	5.33_291.0852m.z	POS	catechin	flavanols
Chr13	91071965	Chr13-91071723-91072629	5.34_290.0791n	NEG	catechin	flavanols
Chr13	93241677	Chr13-93238582-93242118	1.93_481.0621m.z	NEG	hexahydroxydiphenoyl-glucose	ellagitannins
Chr13	93451387	Chr13-93451070-93451782	7.90_681.1663m.z	POS	kaempferol 3-(6G-malonylneohesperidoside)	flavonol glycosides
Chr13	93451412	Chr13-93451070-93451782	7.90_681.1663m.z	POS	kaempferol 3-(6G-malonylneohesperidoside)	flavonol glycosides
Chr13	93451412	Chr13-93451070-93451782	6.93_901.2611m.z	NEG	kaempferol hexose-deoxyhexose-deoxyhexose-hexose isomer 1	flavonol glycosides
Chr13	104651997	Chr13-104651502-104652049	8.32_609.1455m.z	NEG	quercetin hexose deoxyhexose	flavonol glycosides
Chr13	121995971	Chr13-121995153-121996478	7.92_609.0940m.z	NEG	epigallocatechin digallate isomer 2	flavanols
Chr13	121997687	Chr13-121996937-121997785	15.24_1187.5466m.z	NEG	theasaponin E6	triterpenoid saponins
Chr13	121998610	Chr13-121998128-121999350	7.92_609.0940m.z	NEG	epigallocatechin digallate isomer 2	flavanols
Chr13	125446813	Chr13-125446729-125447779	6.03_746.1481n	POS	(E)GC-(E)CG dimer isomer 1	proanthocyanidins
Chr13	125447076	Chr13-125446729-125447779	6.03_745.1406m.z	NEG	(E)GC-(E)CG dimer isomer 1	proanthocyanidins
Chr13	125447076	Chr13-125446729-125447779	7.82_745.1401m.z	NEG	(E)GC-(E)CG dimer isomer 3	proanthocyanidins
Chr13	125447076	Chr13-125446729-125447779	6.51_525.1026n	NEG	a possible galloylated trimeric proanthocyanidin	proanthocyanidins
Chr13	125447076	Chr13-125446729-125447779	6.29_525.1026n	NEG	a possible galloylated trimeric proanthocyanidin, isomer of 6.51_525.1026n	proanthocyanidins
Chr13	125447076	Chr13-125446729-125447779	4.44_593.1297m.z	NEG	EC-GC dimer isomer 3	proanthocyanidins
Chr14	13366778	Chr14-13366251-13367141	2.06_167.0549m.z	POS	ribonic acid	phenolic acids
Chr14	25103895	Chr14-25103640-25104730	15.93_993.5010m.z	POS	saponin Iac	triterpenoid saponins
Chr14	30738232	Chr14-30737894-30739048	10.88_1017.2868m.z	NEG	4',5,7-Trihydroxy-3-[2-O-α-L-rhamnopyranosyl-3 (or 4)-O-(4-hydroxy-trans-cinnamoyl)-6-O-(3-O-β-D-xylopyranosyl-alpha-L-rhamnopyranosyl)-β-D-galactopyranosyloxy]flavone	flavone glycosides
Chr14	30738232	Chr14-30737894-30739048	10.71_1019.3019m.z	POS	kaempferol-3-O-{[β-D-xylopyranosyl(1→3)-α-L-rhamnopyranosyl(1→6)][α-L-rhamnopyranosyl(1→2)]}-β-D-3-trans-p-coumaroylgalactopyranoside	flavonol glycosides
Chr14	64276887	Chr14-64276740-64277307	12.99_1085.5152m.z	NEG	camellioside C isomer 1	triterpenoid saponins
Chr14	85180118	Chr14-85178852-85180154	8.41_551.1030m.z	POS	quercetin malonyl hexose	flavonol glycosides
Chr14	85180118	Chr14-85178852-85180154	7.55_394.0530n	NEG	tetragalloyl glucose	hydrolysable tannins
Chr15	5924512	Chr15-5923814-5924773	10.48_517.1448n	NEG	camellikaempferoside C isomer 1	flavonol glycosides
Chr15	5924512	Chr15-5923814-5924773	10.74_517.1448n	NEG	camellikaempferoside C isomer 2	flavonol glycosides
Chr15	6353491	Chr15-6352593-6353588	6.78_730.1530n	POS	galloylprocyanidin dimer isomer 1	proanthocyanidins
Chr15	38624664	Chr15-38624191-38625807	6.24_290.0781n	POS	epicatechin	flavanols
Chr15	38624664	Chr15-38624191-38625807	6.25_290.0794n	NEG	epicatechin	flavanols
Chr15	38624859	Chr15-38624191-38625807	6.24_290.0781n	POS	epicatechin	flavanols
Chr15	42488638	Chr15-42488570-42489274	11.18_1131.5571m.z	NEG	calendulaglycoside A 6'-methyl ester	triterpene glycosides
Chr15	42489244	Chr15-42488570-42489274	11.18_1131.5571m.z	NEG	calendulaglycoside A 6'-methyl ester	triterpene glycosides
Chr15	42489244	Chr15-42488570-42489274	16.25_1069.5205m.z	NEG	camellioside H	triterpenoid saponins
Chr15	42489244	Chr15-42488570-42489274	15.92_969.5050m.z	NEG	saponin Iac	triterpenoid saponins
Chr15	42489244	Chr15-42488570-42489274	15.57_1116.5696n	NEG	xanifolia-Y0 isomer	triterpenoid saponins
Chr15	81292097	Chr15-81291957-81292726	13.14_467.1913m.z	NEG	paucin	sesquiterpene lactone
Chr15	93302073	Chr15-93301737-93302111	8.02_739.2082m.z	NEG	kaempferol deoxyhexose-hexose-deoxyhexose isomer 2	flavonol glycosides
Chr15	93302073	Chr15-93301737-93302111	8.02_741.2236m.z	POS	kaempferol deoxyhexose-hexose-deoxyhexose isomer 2	flavonol glycosides
Chr15	93652238	Chr15-93651936-93652549	5.26_225.0972m.z	POS	theacrine	alkaloids
Chr15	93652369	Chr15-93651936-93652549	5.26_225.0972m.z	POS	theacrine	alkaloids
Chr15	93652385	Chr15-93651936-93652549	1.93_481.0621m.z	NEG	hexahydroxydiphenoyl-glucose	ellagitannins
Chr15	93652385	Chr15-93651936-93652549	5.26_225.0972m.z	POS	theacrine	alkaloids
Chr15	126469897	Chr15-126469699-126470097	6.03_745.1406m.z	NEG	(E)GC-(E)CG dimer isomer 1	proanthocyanidins
Chr15	126469897	Chr15-126469699-126470097	6.03_746.1481n	POS	(E)GC-(E)CG dimer isomer 1	proanthocyanidins
Chr15	126469897	Chr15-126469699-126470097	7.62_745.1404m.z	NEG	(E)GC-(E)CG dimer isomer 2	proanthocyanidins
Chr15	126469897	Chr15-126469699-126470097	7.82_745.1401m.z	NEG	(E)GC-(E)CG dimer isomer 3	proanthocyanidins
Chr15	126469897	Chr15-126469699-126470097	6.51_525.1026n	NEG	a possible galloylated trimeric proanthocyanidin	proanthocyanidins
Chr15	126469897	Chr15-126469699-126470097	6.29_525.1026n	NEG	a possible galloylated trimeric proanthocyanidin, isomer of 6.51_525.1026n	proanthocyanidins
Chr15	126469897	Chr15-126469699-126470097	9.37_441.0818n	NEG	digalloylprocyanidin dimer	proanthocyanidins
Chr15	126469897	Chr15-126469699-126470097	9.37_883.1708m.z	POS	digalloylprocyanidin dimer	proanthocyanidins
Chr15	126469897	Chr15-126469699-126470097	7.80_1019.2233m.z	POS	EC-(4β→8)-ECG-(4β→8)-C	proanthocyanidins
Chr15	126469897	Chr15-126469699-126470097	7.80_509.1080n	NEG	EC-(4β→8)-ECG-(4β→8)-C	proanthocyanidins
Chr15	126469897	Chr15-126469699-126470097	4.44_593.1297m.z	NEG	EC-GC dimer isomer 3	proanthocyanidins
Chr15	126469897	Chr15-126469699-126470097	6.78_729.1455m.z	NEG	galloylprocyanidin dimer isomer 1	proanthocyanidins
Chr15	126469897	Chr15-126469699-126470097	6.78_730.1530n	POS	galloylprocyanidin dimer isomer 1	proanthocyanidins
Chr15	126469897	Chr15-126469699-126470097	8.84_729.1456m.z	NEG	galloylprocyanidin dimer isomer 2	proanthocyanidins
Chr15	126469897	Chr15-126469699-126470097	8.84_731.1605m.z	POS	galloylprocyanidin dimer isomer 2	proanthocyanidins
